# Supplementary material for: Design of a corporate financial crisis prediction model based on improved ABC-RNN+Bi-LSTM algorithm in the context of sustainable development
Source: PeerJ Comput Sci. 2023 Apr 26;9:e1287. doi: 10.7717/peerj-cs.1287 (PMC10280568; doi:10.7717/peerj-cs.1287)
Supplement: Supplemental Information 1 [file peerj-cs-09-1287-s001.zip]

Archive with 225 entries (206 files):
- code/
- code/__init__.py
- code/attention/
- code/attention/.vscode/
- code/attention/.vscode/settings.json
- code/attention/__init__.py
- code/attention/__pycache__/
- code/attention/__pycache__/__init__.cpython-36.pyc
- code/attention/__pycache__/__init__.cpython-38.pyc
- code/attention/analysis/
- code/attention/analysis/Attention.md
- code/attention/analysis/╫ó╥Γ┴a╗·╓╞.md
- code/attention/analysis/╓╪▓╬╩2╗·╓╞.md
- code/attention/attention/
- code/attention/attention/A2Atttention.py
- code/attention/attention/ACmixAttention.py
- code/attention/attention/AFT.py
- code/attention/attention/Axial_attention.py
- code/attention/attention/BAM.py
- code/attention/attention/CBAM.py
- code/attention/attention/CoAtNet.py
- code/attention/attention/CoTAttention.py
- code/attention/attention/CoordAttention.py
- code/attention/attention/CrissCrossAttention.py
- code/attention/attention/Crossformer.py
- code/attention/attention/DANet.py
- code/attention/attention/DAT.py
- code/attention/attention/ECAAttention.py
- code/attention/attention/EMSA.py
- code/attention/attention/ExternalAttention.py
- code/attention/attention/HaloAttention.py
- code/attention/attention/MOATransformer.py
- code/attention/attention/MUSEAttention.py
- code/attention/attention/MobileViTAttention.py
- code/attention/attention/MobileViTv2Attention.py
- code/attention/attention/OutlookAttention.py
- code/attention/attention/PSA.py
- code/attention/attention/ParNetAttention.py
- code/attention/attention/PolarizedSelfAttention.py
- code/attention/attention/ResidualAttention.py
- code/attention/attention/S2Attention.py
- code/attention/attention/SEAttention.py
- code/attention/attention/SGE.py
- code/attention/attention/SKAttention.py
- code/attention/attention/SelfAttention.py
- code/attention/attention/ShuffleAttention.py
- code/attention/attention/SimAM.py
- code/attention/attention/SimplifiedSelfAttention.py
- code/attention/attention/TripletAttention.py
- code/attention/attention/UFOAttention.py
- code/attention/attention/ViP.py
- code/attention/attention/__pycache__/
- code/attention/attention/__pycache__/A2Atttention.cpython-38.pyc
- code/attention/attention/__pycache__/AFT.cpython-38.pyc
- code/attention/attention/__pycache__/BAM.cpython-38.pyc
- code/attention/attention/__pycache__/CBAM.cpython-38.pyc
- code/attention/attention/__pycache__/CoAtNet.cpython-38.pyc
- code/attention/attention/__pycache__/CoTAttention.cpython-36.pyc
- code/attention/attention/__pycache__/CoTAttention.cpython-38.pyc
- code/attention/attention/__pycache__/DANet.cpython-38.pyc
- code/attention/attention/__pycache__/ECAAttention.cpython-38.pyc
- code/attention/attention/__pycache__/EMSA.cpython-38.pyc
- code/attention/attention/__pycache__/ExternalAttention.cpython-38.pyc
- code/attention/attention/__pycache__/HaloAttention.cpython-38.pyc
- code/attention/attention/__pycache__/MUSEAttention.cpython-38.pyc
- code/attention/attention/__pycache__/MobileViTAttention.cpython-36.pyc
- code/attention/attention/__pycache__/MobileViTAttention.cpython-38.pyc
- code/attention/attention/__pycache__/MobileViTv2Attention.cpython-36.pyc
- code/attention/attention/__pycache__/OutlookAttention.cpython-38.pyc
- code/attention/attention/__pycache__/PSA.cpython-38.pyc
- code/attention/attention/__pycache__/ParNetAttention.cpython-36.pyc
- code/attention/attention/__pycache__/PolarizedSelfAttention.cpython-38.pyc
- code/attention/attention/__pycache__/ResidualAttention.cpython-36.pyc
- code/attention/attention/__pycache__/S2Attention.cpython-36.pyc
- code/attention/attention/__pycache__/SEAttention.cpython-38.pyc
- code/attention/attention/__pycache__/SGE.cpython-38.pyc
- code/attention/attention/__pycache__/SKAttention.cpython-38.pyc
- code/attention/attention/__pycache__/SelfAttention.cpython-38.pyc
- code/attention/attention/__pycache__/ShuffleAttention.cpython-38.pyc
- code/attention/attention/__pycache__/SimplifiedSelfAttention.cpython-38.pyc
- code/attention/attention/__pycache__/UFOAttention.cpython-36.pyc
- code/attention/attention/__pycache__/ViP.cpython-38.pyc
- code/attention/attention/__pycache__/__init__.cpython-38.pyc
- code/attention/attention/__pycache__/gfnet.cpython-36.pyc
- code/attention/attention/gfnet.py
- code/attention/backbone/
- code/attention/backbone/CMT.py
- code/attention/backbone/CPVT.py
- code/attention/backbone/CaiT.py
- code/attention/backbone/CeiT.py
- code/attention/backbone/CoaT.py
- code/attention/backbone/ConTNet.py
- code/attention/backbone/ConViT.py
- code/attention/backbone/Container.py
- code/attention/backbone/ConvMixer.py
- code/attention/backbone/CrossViT.py
- code/attention/backbone/DViT.py
- code/attention/backbone/DeiT.py
- code/attention/backbone/EfficientFormer.py
- code/attention/backbone/HATNet.py
- code/attention/backbone/LeViT.py
- code/attention/backbone/MobileViT.py
- code/attention/backbone/PIT.py
- code/attention/backbone/PVT.py
- code/attention/backbone/PatchConvnet.py
- code/attention/backbone/ShuffleTransformer.py
- code/attention/backbone/TnT.py
- code/attention/backbone/VOLO.py
- code/attention/backbone/__pycache__/
- code/attention/backbone/__pycache__/ConvMixer.cpython-36.pyc
- code/attention/backbone/__pycache__/MobileViT.cpython-38.pyc
- code/attention/backbone/__pycache__/resnet.cpython-36.pyc
- code/attention/backbone/__pycache__/resnext.cpython-36.pyc
- code/attention/backbone/resnet.py
- code/attention/backbone/resnext.py
- code/attention/conv/
- code/attention/conv/CondConv.py
- code/attention/conv/DepthwiseSeparableConvolution.py
- code/attention/conv/DynamicConv.py
- code/attention/conv/HorNet.py
- code/attention/conv/Involution.py
- code/attention/conv/MBConv.py
- code/attention/conv/__pycache__/
- code/attention/conv/__pycache__/CondConv.cpython-36.pyc
- code/attention/conv/__pycache__/DepthwiseSeparableConvolution.cpython-38.pyc
- code/attention/conv/__pycache__/Involution.cpython-38.pyc
- code/attention/conv/__pycache__/MBConv.cpython-38.pyc
- code/attention/conv/__pycache__/__init__.cpython-38.pyc
- code/attention/fighingcv.egg-info/
- code/attention/fighingcv.egg-info/PKG-INFO
- code/attention/fighingcv.egg-info/SOURCES.txt
- code/attention/fighingcv.egg-info/dependency_links.txt
- code/attention/fighingcv.egg-info/entry_points.txt
- code/attention/fighingcv.egg-info/requires.txt
- code/attention/fighingcv.egg-info/top_level.txt
- code/attention/huggingface_hub.egg-info/
- code/attention/huggingface_hub.egg-info/PKG-INFO
- code/attention/huggingface_hub.egg-info/SOURCES.txt
- code/attention/huggingface_hub.egg-info/dependency_links.txt
- code/attention/huggingface_hub.egg-info/entry_points.txt
- code/attention/huggingface_hub.egg-info/requires.txt
- code/attention/huggingface_hub.egg-info/top_level.txt
- code/attention/img/
- code/attention/img/A2.png
- code/attention/img/AFT.jpg
- code/attention/img/BAM.png
- code/attention/img/CBAM1.png
- code/attention/img/CBAM2.png
- code/attention/img/CoT.png
- code/attention/img/CondConv.png
- code/attention/img/ConvMixer.png
- code/attention/img/CoordAttention.png
- code/attention/img/DepthwiseSeparableConv.png
- code/attention/img/DynamicConv.png
- code/attention/img/ECA.png
- code/attention/img/EMSA.png
- code/attention/img/External_Attention.png
- code/attention/img/GFNet.jpg
- code/attention/img/HaloNet.png
- code/attention/img/Involution.png
- code/attention/img/MBConv.jpg
- code/attention/img/MUSE.png
- code/attention/img/MobileViTAttention.png
- code/attention/img/MobileViTv2.png
- code/attention/img/OutlookAttention.png
- code/attention/img/ParNet.png
- code/attention/img/PoSA.png
- code/attention/img/ResAtt.png
- code/attention/img/S2Attention.png
- code/attention/img/SA.png
- code/attention/img/SE.png
- code/attention/img/SGE.png
- code/attention/img/SK.png
- code/attention/img/SSA.png
- code/attention/img/ShuffleAttention.jpg
- code/attention/img/UFO.png
- code/attention/img/ViP.png
- code/attention/img/acnet.png
- code/attention/img/danet.png
- code/attention/img/ddb.png
- code/attention/img/gMLP.jpg
- code/attention/img/mlpmixer.png
- code/attention/img/mobileViT.jpg
- code/attention/img/psa.png
- code/attention/img/repmlp.png
- code/attention/img/repvgg.png
- code/attention/img/resmlp.png
- code/attention/img/resnet.png
- code/attention/img/resnet2.jpg
- code/attention/img/resnext.png
- code/attention/img/sMLP.jpg
- code/attention/img/triplet.png
- code/attention/mlp/
- code/attention/mlp/__pycache__/
- code/attention/mlp/__pycache__/g_mlp.cpython-38.pyc
- code/attention/mlp/__pycache__/mlp_mixer.cpython-38.pyc
- code/attention/mlp/__pycache__/repmlp.cpython-38.pyc
- code/attention/mlp/__pycache__/resmlp.cpython-38.pyc
- code/attention/mlp/__pycache__/sMLP_block.cpython-36.pyc
- code/attention/mlp/g_mlp.py
- code/attention/mlp/mlp_mixer.py
- code/attention/mlp/repmlp.py
- code/attention/mlp/resmlp.py
- code/attention/mlp/sMLP_block.py
- code/attention/mlp/vip-mlp.py
- code/attention/rep/
- code/attention/rep/__pycache__/
- code/attention/rep/__pycache__/acnet.cpython-38.pyc
- code/attention/rep/__pycache__/ddb.cpython-38.pyc
- code/attention/rep/__pycache__/repvgg.cpython-38.pyc
- code/attention/rep/acnet.py
- code/attention/rep/ddb.py
- code/attention/rep/mobileone.py
- code/attention/rep/repvgg.py
- code/bilstm/
- code/bilstm/.DS_Store
- code/bilstm/__init__.py
- code/bilstm/blstm.py
- code/bilstm/lstm.py
- code/evaluate_batch.py
- code/main.py
- code/main_batch.py
- code/preprocessing.py
- code/setup.py
- code/yutils.py
