# Supplementary material for: Design of a corporate financial crisis prediction model based on improved ABC-RNN+Bi-LSTM algorithm in the context of sustainable development
Source: PeerJ Comput Sci. 2023 Apr 26;9:e1287. doi: 10.7717/peerj-cs.1287 (PMC10280568; doi:10.7717/peerj-cs.1287)
Supplement: Supplemental Information 1 [file peerj-cs-09-1287-s001.zip › code/attention/attention/ACmixAttention.py]

import torch
import torch.nn as nn
import torch.nn.functional as F

def position(H, W, is_cuda=True):
    if is_cuda:
        loc_w = torch.linspace(-1.0, 1.0, W).cuda().unsqueeze(0).repeat(H, 1)
        loc_h = torch.linspace(-1.0, 1.0, H).cuda().unsqueeze(1).repeat(1, W)
    else:
        loc_w = torch.linspace(-1.0, 1.0, W).unsqueeze(0).repeat(H, 1)
        loc_h = torch.linspace(-1.0, 1.0, H).unsqueeze(1).repeat(1, W)
    loc = torch.cat([loc_w.unsqueeze(0), loc_h.unsqueeze(0)], 0).unsqueeze(0)
    return loc


def stride(x, stride):
    b, c, h, w = x.shape
    return x[:, :, ::stride, ::stride]

def init_rate_half(tensor):
    if tensor is not None:
        tensor.data.fill_(0.5)

def init_rate_0(tensor):
    if tensor is not None:
        tensor.data.fill_(0.)


class ACmix(nn.Module):
    def __init__(self, in_planes, out_planes, kernel_att=7, head=4, kernel_conv=3, stride=1, dilation=1):
        super(ACmix, self).__init__()
        self.in_planes = in_planes
        self.out_planes = out_planes
        self.head = head
        self.kernel_att = kernel_att
        self.kernel_conv = kernel_conv
        self.stride = stride
        self.dilation = dilation
        self.rate1 = torch.nn.Parameter(torch.Tensor(1))
        self.rate2 = torch.nn.Parameter(torch.Tensor(1))
        self.head_dim = self.out_planes // self.head

        self.conv1 = nn.Conv2d(in_planes, out_planes, kernel_size=1)
        self.conv2 = nn.Conv2d(in_planes, out_planes, kernel_size=1)
        self.conv3 = nn.Conv2d(in_planes, out_planes, kernel_size=1)
        self.conv_p = nn.Conv2d(2, self.head_dim, kernel_size=1)

        self.padding_att = (self.dilation * (self.kernel_att - 1) + 1) // 2
        self.pad_att = torch.nn.ReflectionPad2d(self.padding_att)
        self.unfold = nn.Unfold(kernel_size=self.kernel_att, padding=0, stride=self.stride)
        self.softmax = torch.nn.Softmax(dim=1)

        self.fc = nn.Conv2d(3*self.head, self.kernel_conv * self.kernel_conv, kernel_size=1, bias=False)
        self.dep_conv = nn.Conv2d(self.kernel_conv * self.kernel_conv * self.head_dim, out_planes, kernel_size=self.kernel_conv, bias=True, groups=self.head_dim, padding=1, stride=stride)

        self.reset_parameters()
    
    def reset_parameters(self):
        init_rate_half(self.rate1)
        init_rate_half(self.rate2)
        kernel = torch.zeros(self.kernel_conv * self.kernel_conv, self.kernel_conv, self.kernel_conv)
        for i in range(self.kernel_conv * self.kernel_conv):
            kernel[i, i//self.kernel_conv, i%self.kernel_conv] = 1.
        kernel = kernel.squeeze(0).repeat(self.out_planes, 1, 1, 1)
        self.dep_conv.weight = nn.Parameter(data=kernel, requires_grad=True)
        self.dep_conv.bias = init_rate_0(self.dep_conv.bias)

    def forward(self, x):
        q, k, v = self.conv1(x), self.conv2(x), self.conv3(x)
        scaling = float(self.head_dim) ** -0.5
        b, c, h, w = q.shape
        h_out, w_out = h//self.stride, w//self.stride

        pe = self.conv_p(position(h, w, x.is_cuda))

        q_att = q.view(b*self.head, self.head_dim, h, w) * scaling
        k_att = k.view(b*self.head, self.head_dim, h, w)
        v_att = v.view(b*self.head, self.head_dim, h, w)

        if self.stride > 1:
            q_att = stride(q_att, self.stride)
            q_pe = stride(pe, self.stride)
        else:
            q_pe = pe

        unfold_k = self.unfold(self.pad_att(k_att)).view(b*self.head, self.head_dim, self.kernel_att*self.kernel_att, h_out, w_out) # b*head, head_dim, k_att^2, h_out, w_out
        unfold_rpe = self.unfold(self.pad_att(pe)).view(1, self.head_dim, self.kernel_att*self.kernel_att, h_out, w_out) # 1, head_dim, k_att^2, h_out, w_out
        
        att = (q_att.unsqueeze(2)*(unfold_k + q_pe.unsqueeze(2) - unfold_rpe)).sum(1) # (b*head, head_dim, 1, h_out, w_out) * (b*head, head_dim, k_att^2, h_out, w_out) -> (b*head, k_att^2, h_out, w_out)
        att = self.softmax(att)

        out_att = self.unfold(self.pad_att(v_att)).view(b*self.head, self.head_dim, self.kernel_att*self.kernel_att, h_out, w_out)
        out_att = (att.unsqueeze(1) * out_att).sum(2).view(b, self.out_planes, h_out, w_out)

        f_all = self.fc(torch.cat([q.view(b, self.head, self.head_dim, h*w), k.view(b, self.head, self.head_dim, h*w), v.view(b, self.head, self.head_dim, h*w)], 1))
        f_conv = f_all.permute(0, 2, 1, 3).reshape(x.shape[0], -1, x.shape[-2], x.shape[-1])
        
        out_conv = self.dep_conv(f_conv)

        return self.rate1 * out_att + self.rate2 * out_conv

if __name__ == '__main__':
    input=torch.randn(50,256,7,7)
    acmix = ACmix(in_planes=256, out_planes=256)
    output=acmix(input)
    print(output.shape)
