# Supplementary material for: Design of a corporate financial crisis prediction model based on improved ABC-RNN+Bi-LSTM algorithm in the context of sustainable development
Source: PeerJ Comput Sci. 2023 Apr 26;9:e1287. doi: 10.7717/peerj-cs.1287 (PMC10280568; doi:10.7717/peerj-cs.1287)
Supplement: Supplemental Information 1 [file peerj-cs-09-1287-s001.zip › code/attention/attention/CoTAttention.py]

import numpy as np
import torch
from torch import flatten, nn
from torch.nn import init
from torch.nn.modules.activation import ReLU
from torch.nn.modules.batchnorm import BatchNorm2d
from torch.nn import functional as F


class CoTAttention(nn.Module):

    def __init__(self, dim=512,kernel_size=3):
        super().__init__()
        self.dim=dim
        self.kernel_size=kernel_size

        self.key_embed=nn.Sequential(
            nn.Conv2d(dim,dim,kernel_size=kernel_size,padding=kernel_size//2,groups=4,bias=False),
            nn.BatchNorm2d(dim),
            nn.ReLU()
        )
        self.value_embed=nn.Sequential(
            nn.Conv2d(dim,dim,1,bias=False),
            nn.BatchNorm2d(dim)
        )

        factor=4
        self.attention_embed=nn.Sequential(
            nn.Conv2d(2*dim,2*dim//factor,1,bias=False),
            nn.BatchNorm2d(2*dim//factor),
            nn.ReLU(),
            nn.Conv2d(2*dim//factor,kernel_size*kernel_size*dim,1)
        )


    def forward(self, x):
        bs,c,h,w=x.shape
        k1=self.key_embed(x) #bs,c,h,w
        v=self.value_embed(x).view(bs,c,-1) #bs,c,h,w

        y=torch.cat([k1,x],dim=1) #bs,2c,h,w
        att=self.attention_embed(y) #bs,c*k*k,h,w
        att=att.reshape(bs,c,self.kernel_size*self.kernel_size,h,w)
        att=att.mean(2,keepdim=False).view(bs,c,-1) #bs,c,h*w
        k2=F.softmax(att,dim=-1)*v
        k2=k2.view(bs,c,h,w)


        return k1+k2


if __name__ == '__main__':
    input=torch.randn(50,512,7,7)
    cot = CoTAttention(dim=512,kernel_size=3)
    output=cot(input)
    print(output.shape)

    
