# Supplementary material for: Design of a corporate financial crisis prediction model based on improved ABC-RNN+Bi-LSTM algorithm in the context of sustainable development
Source: PeerJ Comput Sci. 2023 Apr 26;9:e1287. doi: 10.7717/peerj-cs.1287 (PMC10280568; doi:10.7717/peerj-cs.1287)
Supplement: Supplemental Information 1 [file peerj-cs-09-1287-s001.zip › code/attention/attention/DANet.py]

import numpy as np
import torch
from torch import nn
from torch.nn import init
from model.attention.SelfAttention import ScaledDotProductAttention
from model.attention.SimplifiedSelfAttention import SimplifiedScaledDotProductAttention

class PositionAttentionModule(nn.Module):

    def __init__(self,d_model=512,kernel_size=3,H=7,W=7):
        super().__init__()
        self.cnn=nn.Conv2d(d_model,d_model,kernel_size=kernel_size,padding=(kernel_size-1)//2)
        self.pa=ScaledDotProductAttention(d_model,d_k=d_model,d_v=d_model,h=1)
    
    def forward(self,x):
        bs,c,h,w=x.shape
        y=self.cnn(x)
        y=y.view(bs,c,-1).permute(0,2,1) #bs,h*w,c
        y=self.pa(y,y,y) #bs,h*w,c
        return y


class ChannelAttentionModule(nn.Module):
    
    def __init__(self,d_model=512,kernel_size=3,H=7,W=7):
        super().__init__()
        self.cnn=nn.Conv2d(d_model,d_model,kernel_size=kernel_size,padding=(kernel_size-1)//2)
        self.pa=SimplifiedScaledDotProductAttention(H*W,h=1)
    
    def forward(self,x):
        bs,c,h,w=x.shape
        y=self.cnn(x)
        y=y.view(bs,c,-1) #bs,c,h*w
        y=self.pa(y,y,y) #bs,c,h*w
        return y


class DAModule(nn.Module):

    def __init__(self,d_model=512,kernel_size=3,H=7,W=7):
        super().__init__()
        self.position_attention_module=PositionAttentionModule(d_model=512,kernel_size=3,H=7,W=7)
        self.channel_attention_module=ChannelAttentionModule(d_model=512,kernel_size=3,H=7,W=7)
    
    def forward(self,input):
        bs,c,h,w=input.shape
        p_out=self.position_attention_module(input)
        c_out=self.channel_attention_module(input)
        p_out=p_out.permute(0,2,1).view(bs,c,h,w)
        c_out=c_out.view(bs,c,h,w)
        return p_out+c_out


if __name__ == '__main__':
    input=torch.randn(50,512,7,7)
    danet=DAModule(d_model=512,kernel_size=3,H=7,W=7)
    print(danet(input).shape)
