# Supplementary material for: Design of a corporate financial crisis prediction model based on improved ABC-RNN+Bi-LSTM algorithm in the context of sustainable development
Source: PeerJ Comput Sci. 2023 Apr 26;9:e1287. doi: 10.7717/peerj-cs.1287 (PMC10280568; doi:10.7717/peerj-cs.1287)
Supplement: Supplemental Information 1 [file peerj-cs-09-1287-s001.zip › code/attention/attention/ExternalAttention.py]

import numpy as np
import torch
from torch import nn
from torch.nn import init


class ExternalAttention(nn.Module):

    def __init__(self, d_model,S=64):
        super().__init__()
        self.mk=nn.Linear(d_model,S,bias=False)
        self.mv=nn.Linear(S,d_model,bias=False)
        self.softmax=nn.Softmax(dim=1)
        self.init_weights()


    def init_weights(self):
        for m in self.modules():
            if isinstance(m, nn.Conv2d):
                init.kaiming_normal_(m.weight, mode='fan_out')
                if m.bias is not None:
                    init.constant_(m.bias, 0)
            elif isinstance(m, nn.BatchNorm2d):
                init.constant_(m.weight, 1)
                init.constant_(m.bias, 0)
            elif isinstance(m, nn.Linear):
                init.normal_(m.weight, std=0.001)
                if m.bias is not None:
                    init.constant_(m.bias, 0)

    def forward(self, queries):
        attn=self.mk(queries) #bs,n,S
        attn=self.softmax(attn) #bs,n,S
        attn=attn/torch.sum(attn,dim=2,keepdim=True) #bs,n,S
        out=self.mv(attn) #bs,n,d_model

        return out


if __name__ == '__main__':
    input=torch.randn(50,49,512)
    ea = ExternalAttention(d_model=512,S=8)
    output=ea(input)
    print(output.shape)

    
