# Supplementary material for: Design of a corporate financial crisis prediction model based on improved ABC-RNN+Bi-LSTM algorithm in the context of sustainable development
Source: PeerJ Comput Sci. 2023 Apr 26;9:e1287. doi: 10.7717/peerj-cs.1287 (PMC10280568; doi:10.7717/peerj-cs.1287)
Supplement: Supplemental Information 1 [file peerj-cs-09-1287-s001.zip › code/attention/attention/MOATransformer.py]

# --------------------------------------------------------
# Adopted from Swin Transformer
# Modified by Krushi Patel
# --------------------------------------------------------

import torch
import torch.nn as nn
import torch.utils.checkpoint as checkpoint
from timm.models.layers import DropPath, to_2tuple, trunc_normal_
from einops.layers.torch import Rearrange, Reduce

class Mlp(nn.Module):
    def __init__(self, in_features, hidden_features=None, out_features=None, act_layer=nn.GELU, drop=0.):
        super().__init__()
        out_features = out_features or in_features
        hidden_features = hidden_features or in_features
        self.fc1 = nn.Linear(in_features, hidden_features)
        self.act = act_layer()
        self.fc2 = nn.Linear(hidden_features, out_features)
        self.drop = nn.Dropout(drop)

    def forward(self, x):
        x = self.fc1(x)
        x = self.act(x)
        x = self.drop(x)
        x = self.fc2(x)
        x = self.drop(x)
        return x


def window_partition(x, window_size):
    """
    Args:
        x: (B, H, W, C)
        window_size (int): window size

    Returns:
        windows: (num_windows*B, window_size, window_size, C)
    """
    B, H, W, C = x.shape
    x = x.view(B, H // window_size, window_size, W // window_size, window_size, C)
    windows = x.permute(0, 1, 3, 2, 4, 5).contiguous().view(-1, window_size, window_size, C)
    return windows


def window_reverse(windows, window_size, H, W):
    """
    Args:
        windows: (num_windows*B, window_size, window_size, C)
        window_size (int): Window size
        H (int): Height of image
        W (int): Width of image

    Returns:
        x: (B, H, W, C)
    """
    B = int(windows.shape[0] / (H * W / window_size / window_size))
    x = windows.view(B, H // window_size, W // window_size, window_size, window_size, -1)
    x = x.permute(0, 1, 3, 2, 4, 5).contiguous().view(B, H, W, -1)
    return x


class WindowAttention(nn.Module):
    r""" Window based multi-head self attention (W-MSA) module with relative position bias.
    It supports both of shifted and non-shifted window.

    Args:
        dim (int): Number of input channels.
        window_size (tuple[int]): The height and width of the window.
        num_heads (int): Number of attention heads.
        qkv_bias (bool, optional):  If True, add a learnable bias to query, key, value. Default: True
        qk_scale (float | None, optional): Override default qk scale of head_dim ** -0.5 if set
        attn_drop (float, optional): Dropout ratio of attention weight. Default: 0.0
        proj_drop (float, optional): Dropout ratio of output. Default: 0.0
    """

    def __init__(self, dim, window_size, num_heads, qkv_bias=True, qk_scale=None, attn_drop=0., proj_drop=0.):

        super().__init__()
        self.dim = dim
        self.window_size = window_size  # Wh, Ww
        self.query_size = self.window_size
        self.key_size = self.window_size[0] * 2
        self.num_heads = num_heads
        head_dim = dim // num_heads
        self.scale = qk_scale or head_dim ** -0.5
        
        # define a parameter table of relative position bias
        self.relative_position_bias_table = nn.Parameter(
            torch.zeros((2 * window_size[0] - 1) * (2 * window_size[1] - 1), num_heads))  # 2*Wh-1 * 2*Ww-1, nH
        
        # get pair-wise relative position index for each token inside the window
        coords_h = torch.arange(self.window_size[0])
        coords_w = torch.arange(self.window_size[1])
        coords = torch.stack(torch.meshgrid([coords_h, coords_w]))  # 2, Wh, Ww
        coords_flatten = torch.flatten(coords, 1)  # 2, Wh*Ww
        relative_coords = coords_flatten[:, :, None] - coords_flatten[:, None, :]  # 2, Wh*Ww, Wh*Ww
        
        relative_coords = relative_coords.permute(1, 2, 0).contiguous()  # Wh*Ww, Wh*Ww, 2
        relative_coords[:, :, 0] += self.window_size[0] - 1  # shift to start from 0

        relative_coords[:, :, 1] += self.window_size[1] - 1
        relative_coords[:, :, 0] *= 2 * self.window_size[1] - 1
        relative_position_index = relative_coords.sum(-1)  # Wh*Ww, Wh*Ww
        
        self.register_buffer("relative_position_index", relative_position_index)

        self.qkv = nn.Linear(dim, dim * 3, bias=qkv_bias)
        self.attn_drop = nn.Dropout(attn_drop)
        self.proj = nn.Linear(dim, dim)
        self.proj_drop = nn.Dropout(proj_drop)

        trunc_normal_(self.relative_position_bias_table, std=.02)
        self.softmax = nn.Softmax(dim=-1)

    def forward(self, x):
        """
        Args:
            x: input features with shape of (num_windows*B, N, C)
            mask: (0/-inf) mask with shape of (num_windows, Wh*Ww, Wh*Ww) or None
        """
        B_, N, C = x.shape
        qkv = self.qkv(x).reshape(B_, N, 3, self.num_heads, C // self.num_heads).permute(2, 0, 3, 1, 4)
        q, k, v = qkv[0], qkv[1], qkv[2]  # make torchscript happy (cannot use tensor as tuple)

        q = q * self.scale
        attn = (q @ k.transpose(-2, -1))

        relative_position_bias = self.relative_position_bias_table[self.relative_position_index.view(-1)].view(
            self.window_size[0] * self.window_size[1], self.window_size[0] * self.window_size[1], -1)  # Wh*Ww,Wh*Ww,nH
        relative_position_bias = relative_position_bias.permute(2, 0, 1).contiguous()  # nH, Wh*Ww, Wh*Ww

        
        attn = attn + relative_position_bias.unsqueeze(0)

      
        attn = self.softmax(attn)
        attn = self.attn_drop(attn)

        x = (attn @ v).transpose(1, 2).reshape(B_, N, C)
        x = self.proj(x)
        x = self.proj_drop(x)
        return x

    def extra_repr(self) -> str:
        #return f'dim={self.dim}, window_size={self.window_size}, num_heads={self.num_heads}'
        return f'dim={self.dim}, num_heads={self.num_heads}'
    def flops(self, N):
        # calculate flops for 1 window with token length of N
        flops = 0
        # qkv = self.qkv(x)
        flops += N * self.dim * 3 * self.dim
        # attn = (q @ k.transpose(-2, -1))
        flops += self.num_heads * N * (self.dim // self.num_heads) * N
        #  x = (attn @ v)
        flops += self.num_heads * N * N * (self.dim // self.num_heads)
        # x = self.proj(x)
        flops += N * self.dim * self.dim
        return flops

class GlobalAttention(nn.Module):
    r""" MOA - multi-head self attention (W-MSA) module with relative position bias.

    Args:
        dim (int): Number of input channels.
        window_size (tuple[int]): The height and width of the window.
        num_heads (int): Number of attention heads.
        qkv_bias (bool, optional):  If True, add a learnable bias to query, key, value. Default: True
        qk_scale (float | None, optional): Override default qk scale of head_dim ** -0.5 if set
        attn_drop (float, optional): Dropout ratio of attention weight. Default: 0.0
        proj_drop (float, optional): Dropout ratio of output. Default: 0.0
    """

    def __init__(self, dim, window_size, input_resolution,num_heads, qkv_bias=True, qk_scale=None, attn_drop=0., proj_drop=0.):

        super().__init__()
        self.dim = dim
        self.window_size = window_size  # Wh, Ww
        self.query_size = self.window_size[0]
       
        self.key_size = self.window_size[0] + 2
        h,w = input_resolution
        self.seq_len = h//self.query_size
    
        self.num_heads = num_heads
        head_dim = dim // num_heads
        self.scale = qk_scale or head_dim ** -0.5
        self.reduction = 32
        self.pre_conv = nn.Conv2d(dim, int(dim//self.reduction), 1)
     
      
        # define a parameter table of relative position bias
        self.relative_position_bias_table = nn.Parameter(
            torch.zeros((2 * self.seq_len - 1) * (2 * self.seq_len - 1), num_heads))  # 2*Wh-1 * 2*Ww-1, nH
        #print(self.relative_position_bias_table.shape)
        # get pair-wise relative position index for each token inside the window
        coords_h = torch.arange(self.seq_len)
        coords_w = torch.arange(self.seq_len)
        coords = torch.stack(torch.meshgrid([coords_h, coords_w]))  # 2, Wh, Ww
     
        coords_flatten = torch.flatten(coords, 1)  # 2, Wh*Ww
        
        relative_coords = coords_flatten[:, :, None] - coords_flatten[:, None, :]  # 2, Wh*Ww, Wh*Ww
        
        relative_coords = relative_coords.permute(1, 2, 0).contiguous()  # Wh*Ww, Wh*Ww, 2

        relative_coords[:, :, 0] += self.seq_len - 1  # shift to start from 0

        relative_coords[:, :, 1] += self.seq_len - 1
        relative_coords[:, :, 0] *= 2 * self.seq_len - 1
       
        relative_position_index = relative_coords.sum(-1)  # Wh*Ww, Wh*Ww
      
        self.register_buffer("relative_position_index", relative_position_index)
        
       

        self.queryembedding = Rearrange('b c (h p1) (w p2) -> b (p1 p2 c) h w', p1 = self.query_size, p2 = self. query_size)

        self.keyembedding = nn.Unfold(kernel_size=(self.key_size, self.key_size), stride = 14, padding=1)
   
        self.query_dim = int(dim//self.reduction) * self.query_size * self.query_size
        self.key_dim = int(dim//self.reduction) * self.key_size * self.key_size
                
        self.q = nn.Linear(self.query_dim, self.dim,bias=qkv_bias)
        self.kv = nn.Linear(self.key_dim, 2*self.dim,bias=qkv_bias)
        self.attn_drop = nn.Dropout(attn_drop)
        self.proj = nn.Linear(dim,dim)
        self.proj_drop = nn.Dropout(proj_drop)

        #trunc_normal_(self.relative_position_bias_table, std=.02)
        self.softmax = nn.Softmax(dim=-1)

    def forward(self, x, H, W):
        """
        Args:
            x: input features with shape of (num_windows*B, N, C)
            mask: (0/-inf) mask with shape of (num_windows, Wh*Ww, Wh*Ww) or None
        """

        #B, H, W, C = x.shape
        B,_, C = x.shape  
          
        x = x.reshape(-1, C, H, W)    
        x = self.pre_conv(x)
        query = self.queryembedding(x).view(B,-1,self.query_dim)
        query = self.q(query)
        B,N,C = query.size()
        
        q = query.reshape(B,N,self.num_heads, C//self.num_heads).permute(0,2,1,3)
        key = self.keyembedding(x).view(B,-1,self.key_dim)
        kv = self.kv(key).reshape(B,N,2,self.num_heads,C//self.num_heads).permute(2,0,3,1,4)
        k = kv[0]
        v = kv[1]
        
        
        q = q * self.scale
        
        attn = (q @ k.transpose(-2, -1))

        relative_position_bias = self.relative_position_bias_table[self.relative_position_index.view(-1)].view(
            self.seq_len * self.seq_len, self.seq_len * self.seq_len, -1)  # Wh*Ww,Wh*Ww,nH
        relative_position_bias = relative_position_bias.permute(2, 0, 1).contiguous()  # nH, Wh*Ww, Wh*Ww

       
        attn = attn + relative_position_bias.unsqueeze(0)
      
        attn = self.softmax(attn)
        
        attn = self.attn_drop(attn)
     
        x = (attn @ v).transpose(1, 2).reshape(B, N, C) 
     
        x = self.proj(x)
      
        x = self.proj_drop(x)

        return x

    def extra_repr(self) -> str:
        return f'dim={self.dim}, window_size={self.window_size}, num_heads={self.num_heads}'

    def flops(self, N):
        # calculate flops for 1 window with token length of N
        flops = 0
        # qkv = self.qkv(x)
        flops += N * self.dim * 3 * self.dim
        # attn = (q @ k.transpose(-2, -1))
        flops += self.num_heads * N * (self.dim // self.num_heads) * N
        #  x = (attn @ v)
        flops += self.num_heads * N * N * (self.dim // self.num_heads)
        # x = self.proj(x)
        flops += N * self.dim * self.dim
        return flops


class LocalTransformerBlock(nn.Module):
    r""" Local Transformer Block.

    Args:
        dim (int): Number of input channels.
        input_resolution (tuple[int]): Input resulotion.
        num_heads (int): Number of attention heads.
        window_size (int): Window size.
        shift_size (int): Shift size for SW-MSA.
        mlp_ratio (float): Ratio of mlp hidden dim to embedding dim.
        qkv_bias (bool, optional): If True, add a learnable bias to query, key, value. Default: True
        qk_scale (float | None, optional): Override default qk scale of head_dim ** -0.5 if set.
        drop (float, optional): Dropout rate. Default: 0.0
        attn_drop (float, optional): Attention dropout rate. Default: 0.0
        drop_path (float, optional): Stochastic depth rate. Default: 0.0
        act_layer (nn.Module, optional): Activation layer. Default: nn.GELU
        norm_layer (nn.Module, optional): Normalization layer.  Default: nn.LayerNorm
    """

    def __init__(self, dim, input_resolution, num_heads, window_size=7,
                 mlp_ratio=4., qkv_bias=True, qk_scale=None, drop=0., attn_drop=0., drop_path=0.,
                 act_layer=nn.GELU, norm_layer=nn.LayerNorm):
        super().__init__()
        self.dim = dim
        self.input_resolution = input_resolution
        self.num_heads = num_heads
        self.window_size = window_size
        self.mlp_ratio = mlp_ratio
   
        if min(self.input_resolution) <= self.window_size:
            # if window size is larger than input resolution, we don't partition windows
           
            self.window_size = min(self.input_resolution)
   
       
        self.norm1 = norm_layer(dim)
        self.attn = WindowAttention(
            dim, window_size=to_2tuple(self.window_size), num_heads=num_heads,
            qkv_bias=qkv_bias, qk_scale=qk_scale, attn_drop=attn_drop, proj_drop=drop)

        self.drop_path = DropPath(drop_path) if drop_path > 0. else nn.Identity()
        self.norm2 = norm_layer(dim)
        mlp_hidden_dim = int(dim * mlp_ratio)
        self.mlp = Mlp(in_features=dim, hidden_features=mlp_hidden_dim, act_layer=act_layer, drop=drop)


    def forward(self, x):
        H, W = self.input_resolution
     
        B, L, C = x.shape
      
        assert L == H * W, "input feature has wrong size"
       
        shortcut = x
        x = self.norm1(x)
        
        x = x.view(B, H, W, C)
     

    
        x_windows = window_partition(x, self.window_size)  # nW*B, window_size, window_size, C 
        x_windows = x_windows.view(-1, self.window_size * self.window_size, C)  # nW*B, window_size*window_size, C     
        attn_windows = self.attn(x_windows)  # nW*B, window_size*window_size, C    
        attn_windows = attn_windows.view(-1, self.window_size, self.window_size, C)
        x = window_reverse(attn_windows, self.window_size, H, W)  # B H' W' C
        x = x.view(B, H * W, C)


       

 
        x = shortcut + self.drop_path(x)
        x = x + self.drop_path(self.mlp(self.norm2(x)))
        return x

    def extra_repr(self) -> str:
        return f"dim={self.dim}, input_resolution={self.input_resolution}, num_heads={self.num_heads}, " \
               f"window_size={self.window_size}, mlp_ratio={self.mlp_ratio}"

    def flops(self):
        flops = 0
        H, W = self.input_resolution
        # norm1
        flops += self.dim * H * W
        # W-MSA/SW-MSA
        nW = H * W / self.window_size / self.window_size
        flops += nW * self.attn.flops(self.window_size * self.window_size)
        # mlp
        flops += 2 * H * W * self.dim * self.dim * self.mlp_ratio
        # norm2
        flops += self.dim * H * W
        return flops


class PatchMerging(nn.Module):
    """ Patch Merging Layer.

    Args:
        input_resolution (tuple[int]): Resolution of input feature.
        dim (int): Number of input channels.
        norm_layer (nn.Module, optional): Normalization layer.  Default: nn.LayerNorm
    """

    def __init__(self, input_resolution, dim, norm_layer=nn.LayerNorm):
        super().__init__()
        self.input_resolution = input_resolution
        self.dim = dim
        self.reduction = nn.Linear(4 * dim, 2 * dim, bias=False)
        self.norm = norm_layer(4 * dim)

    def forward(self, x):
        """
        x: B, H*W, C
        """
        H, W = self.input_resolution
        B, L, C = x.shape
        assert L == H * W, "input feature has wrong size"
        assert H % 2 == 0 and W % 2 == 0, f"x size ({H}*{W}) are not even."

        x = x.view(B, H, W, C)

        x0 = x[:, 0::2, 0::2, :]  # B H/2 W/2 C
        x1 = x[:, 1::2, 0::2, :]  # B H/2 W/2 C
        x2 = x[:, 0::2, 1::2, :]  # B H/2 W/2 C
        x3 = x[:, 1::2, 1::2, :]  # B H/2 W/2 C
        x = torch.cat([x0, x1, x2, x3], -1)  # B H/2 W/2 4*C
        x = x.view(B, -1, 4 * C)  # B H/2*W/2 4*C

        x = self.norm(x)
        x = self.reduction(x)

        return x

    def extra_repr(self) -> str:
        return f"input_resolution={self.input_resolution}, dim={self.dim}"

    def flops(self):
        H, W = self.input_resolution
        flops = H * W * self.dim
        flops += (H // 2) * (W // 2) * 4 * self.dim * 2 * self.dim
        return flops


class BasicLayer(nn.Module):
    """ A basic Swin Transformer layer for one stage.

    Args:
        dim (int): Number of input channels.
        input_resolution (tuple[int]): Input resolution.
        depth (int): Number of blocks.
        num_heads (int): Number of attention heads.
        window_size (int): Local window size.
        mlp_ratio (float): Ratio of mlp hidden dim to embedding dim.
        qkv_bias (bool, optional): If True, add a learnable bias to query, key, value. Default: True
        qk_scale (float | None, optional): Override default qk scale of head_dim ** -0.5 if set.
        drop (float, optional): Dropout rate. Default: 0.0
        attn_drop (float, optional): Attention dropout rate. Default: 0.0
        drop_path (float | tuple[float], optional): Stochastic depth rate. Default: 0.0
        norm_layer (nn.Module, optional): Normalization layer. Default: nn.LayerNorm
        downsample (nn.Module | None, optional): Downsample layer at the end of the layer. Default: None
        use_checkpoint (bool): Whether to use checkpointing to save memory. Default: False.
    """

    def __init__(self, dim, input_resolution, depth, num_heads, window_size,
                 mlp_ratio=4., qkv_bias=True, qk_scale=None, drop=0., attn_drop=0.,
                 drop_path=0., norm_layer=nn.LayerNorm, downsample=None, drop_path_global=0., use_checkpoint=False):

        super().__init__()
        self.dim = dim
        self.input_resolution = input_resolution
        self.depth = depth
        self.use_checkpoint = use_checkpoint
        self.window_size = window_size
       
        self.drop_path_gl = DropPath(drop_path_global) if drop_path_global > 0. else nn.Identity()
        # build blocks
        self.blocks = nn.ModuleList([
            LocalTransformerBlock(dim=dim, input_resolution=input_resolution,
                                 num_heads=num_heads, window_size=window_size,
                                 mlp_ratio=mlp_ratio,
                                 qkv_bias=qkv_bias, qk_scale=qk_scale,
                                 drop=drop, attn_drop=attn_drop,
                                 drop_path=drop_path[i] if isinstance(drop_path, list) else drop_path,
                                 norm_layer=norm_layer)
            for i in range(depth)])

        # patch merging layer
        if downsample is not None:
           if min(self.input_resolution) >= self.window_size:
                 self.glb_attn = GlobalAttention(dim, to_2tuple(window_size), self.input_resolution, num_heads = num_heads, qkv_bias=qkv_bias, qk_scale=qk_scale, attn_drop=attn_drop, proj_drop=drop)
                 self.post_conv = nn.Conv2d(dim, dim, 3, padding=1)
                 self.norm1 = norm_layer(dim)
                 self.norm2 = norm_layer(dim)
                
           else:
                 self.post_conv = None
                 self.glb_attn = None
                 self.norm1 = None
                 self.norm2 = None
                
           self.downsample = downsample(input_resolution, dim=dim, norm_layer=norm_layer)
           
            
        else:
            self.downsample = None
            
    def forward(self, x):
        for blk in self.blocks:
            if self.use_checkpoint:
                x = checkpoint.checkpoint(blk, x)
            else:
                x = blk(x)
                
        if self.downsample is not None:
        
           if min(self.input_resolution) >= self.window_size:
                shortcut = x
                x = self.norm1(x)
                H, W = self.input_resolution
                B,_,C = x.size()
         
                no_window = int(H*W/self.window_size**2)   
                local_attn = x.view(B,no_window,self.window_size, self.window_size,C)
             
                glb_attn = self.glb_attn(x, H, W)
                glb_attn = glb_attn.view(B,no_window,1,1,C)
                x = torch.add(local_attn, glb_attn).view(B,C,H,W)
              

                x = shortcut.view(B,C,H,W) + self.drop_path_gl(x)
                x = self.norm2(x.view(B,H*W,C))
                post_conv = self.drop_path_gl(self.post_conv(x.view(B,C,H,W))).view(B, H*W, C)
                x = x + post_conv
                
           x = self.downsample(x)
        return x

    def extra_repr(self) -> str:
        return f"dim={self.dim}, input_resolution={self.input_resolution}, depth={self.depth}"

    def flops(self):
        flops = 0
        for blk in self.blocks:
            flops += blk.flops()
        if self.downsample is not None:
            flops += self.downsample.flops()
        return flops


class PatchEmbed(nn.Module):
    r""" Image to Patch Embedding

    Args:
        img_size (int): Image size.  Default: 224.
        patch_size (int): Patch token size. Default: 4.
        in_chans (int): Number of input image channels. Default: 3.
        embed_dim (int): Number of linear projection output channels. Default: 96.
        norm_layer (nn.Module, optional): Normalization layer. Default: None
    """

    def __init__(self, img_size=224, patch_size=4, in_chans=3, embed_dim=96, norm_layer=None):
        super().__init__()
        img_size = to_2tuple(img_size)
        patch_size = to_2tuple(patch_size)
        patches_resolution = [img_size[0] // patch_size[0], img_size[1] // patch_size[1]]
        self.img_size = img_size
        self.patch_size = patch_size
        self.patches_resolution = patches_resolution
        self.num_patches = patches_resolution[0] * patches_resolution[1]

        self.in_chans = in_chans
        self.embed_dim = embed_dim

        self.proj = nn.Conv2d(in_chans, embed_dim, kernel_size=patch_size, stride=patch_size)
        if norm_layer is not None:
            self.norm = norm_layer(embed_dim)
        else:
            self.norm = None

    def forward(self, x):
        B, C, H, W = x.shape
        # FIXME look at relaxing size constraints
        assert H == self.img_size[0] and W == self.img_size[1], \
            f"Input image size ({H}*{W}) doesn't match model ({self.img_size[0]}*{self.img_size[1]})."
        x = self.proj(x).flatten(2).transpose(1, 2)  # B Ph*Pw C
        if self.norm is not None:
            x = self.norm(x)
        return x

    def flops(self):
        Ho, Wo = self.patches_resolution
        flops = Ho * Wo * self.embed_dim * self.in_chans * (self.patch_size[0] * self.patch_size[1])
        if self.norm is not None:
            flops += Ho * Wo * self.embed_dim
        return flops


class MOATransformer(nn.Module):
    r""" Swin Transformer
        A PyTorch impl of : `Swin Transformer: Hierarchical Vision Transformer using Shifted Windows`  -
          https://arxiv.org/pdf/2103.14030

    Args:
        img_size (int | tuple(int)): Input image size. Default 224
        patch_size (int | tuple(int)): Patch size. Default: 4
        in_chans (int): Number of input image channels. Default: 3
        num_classes (int): Number of classes for classification head. Default: 1000
        embed_dim (int): Patch embedding dimension. Default: 96
        depths (tuple(int)): Depth of each Swin Transformer layer.
        num_heads (tuple(int)): Number of attention heads in different layers.
        window_size (int): Window size. Default: 7
        mlp_ratio (float): Ratio of mlp hidden dim to embedding dim. Default: 4
        qkv_bias (bool): If True, add a learnable bias to query, key, value. Default: True
        qk_scale (float): Override default qk scale of head_dim ** -0.5 if set. Default: None
        drop_rate (float): Dropout rate. Default: 0
        attn_drop_rate (float): Attention dropout rate. Default: 0
        drop_path_rate (float): Stochastic depth rate. Default: 0.1
        norm_layer (nn.Module): Normalization layer. Default: nn.LayerNorm.
        ape (bool): If True, add absolute position embedding to the patch embedding. Default: False
        patch_norm (bool): If True, add normalization after patch embedding. Default: True
        use_checkpoint (bool): Whether to use checkpointing to save memory. Default: False
    """

    def __init__(self, img_size=224, patch_size=4, in_chans=3, num_classes=1000,
                 embed_dim=96, depths=[2, 2, 6, 2], num_heads=[3, 6, 12, 24],
                 window_size=7, mlp_ratio=4., qkv_bias=True, qk_scale=None,
                 drop_rate=0., attn_drop_rate=0., drop_path_rate=0.1,
                 norm_layer=nn.LayerNorm, ape=False, patch_norm=True,
                 use_checkpoint=False, **kwargs):
        super().__init__()

        self.num_classes = num_classes
        self.num_layers = len(depths)
        self.embed_dim = embed_dim
        self.ape = ape
        self.patch_norm = patch_norm
        self.num_features = int(embed_dim * 2 ** (self.num_layers - 1))
        self.mlp_ratio = mlp_ratio

        # split image into non-overlapping patches
        self.patch_embed = PatchEmbed(
            img_size=img_size, patch_size=patch_size, in_chans=in_chans, embed_dim=embed_dim,
            norm_layer=norm_layer if self.patch_norm else None)
        num_patches = self.patch_embed.num_patches
        patches_resolution = self.patch_embed.patches_resolution
        self.patches_resolution = patches_resolution

        # absolute position embedding
        if self.ape:
            self.absolute_pos_embed = nn.Parameter(torch.zeros(1, num_patches, embed_dim))
            trunc_normal_(self.absolute_pos_embed, std=.02)

        self.pos_drop = nn.Dropout(p=drop_rate)

        # stochastic depth
        dpr = [x.item() for x in torch.linspace(0, drop_path_rate, sum(depths))]  # stochastic depth decay rule
        dpr_global = [x.item() for x in torch.linspace(0, 0.2, len(depths)-1)]
        # build layers
        self.layers = nn.ModuleList()
        for i_layer in range(self.num_layers):
            layer = BasicLayer(dim=int(embed_dim * 2 ** i_layer),
                               input_resolution=(patches_resolution[0] // (2 ** i_layer),
                                                 patches_resolution[1] // (2 ** i_layer)),
                               depth=depths[i_layer],
                               num_heads=num_heads[i_layer],
                               window_size=window_size,
                               mlp_ratio=self.mlp_ratio,
                               qkv_bias=qkv_bias, qk_scale=qk_scale,
                               drop=drop_rate, attn_drop=attn_drop_rate,
                               drop_path=dpr[sum(depths[:i_layer]):sum(depths[:i_layer + 1])],
                               norm_layer=norm_layer,
                               downsample=PatchMerging if (i_layer < self.num_layers - 1) else None,
                               drop_path_global = (dpr_global[i_layer]) if (i_layer < self.num_layers -1) else 0,
                               use_checkpoint=use_checkpoint)
            self.layers.append(layer)

        self.norm = norm_layer(self.num_features)
        self.avgpool = nn.AdaptiveAvgPool1d(1)
        self.head = nn.Linear(self.num_features, num_classes) if num_classes > 0 else nn.Identity()

        self.apply(self._init_weights)

    def _init_weights(self, m):
        if isinstance(m, nn.Linear):
            trunc_normal_(m.weight, std=.02)
            if isinstance(m, nn.Linear) and m.bias is not None:
                nn.init.constant_(m.bias, 0)
        elif isinstance(m, nn.LayerNorm):
            nn.init.constant_(m.bias, 0)
            nn.init.constant_(m.weight, 1.0)

    @torch.jit.ignore
    def no_weight_decay(self):
        return {'absolute_pos_embed'}

    @torch.jit.ignore
    def no_weight_decay_keywords(self):
        return {'relative_position_bias_table'}

    def forward_features(self, x):
        x = self.patch_embed(x)
        if self.ape:
            x = x + self.absolute_pos_embed
        x = self.pos_drop(x)
 
        for layer in self.layers:
            x = layer(x)
           
        x = self.norm(x)  # B L C
        x = self.avgpool(x.transpose(1, 2))  # B C 1
        x = torch.flatten(x, 1)
        return x

    def forward(self, x):
        x = self.forward_features(x)
        x = self.head(x)
        return x

    def flops(self):
        flops = 0
        flops += self.patch_embed.flops()
        for i, layer in enumerate(self.layers):
            flops += layer.flops()
        flops += self.num_features * self.patches_resolution[0] * self.patches_resolution[1] // (2 ** self.num_layers)
        flops += self.num_features * self.num_classes
        return flops

# --------------------------------------------------------
# Adopted from Swin Transformer
# Modified by Krushi Patel
# print(sum(p.numel() for p in model.parameters() if p.requires_grad), 'parameters')
# --------------------------------------------------------

if __name__ == '__main__':
    input=torch.randn(1,3,224,224)
    model = MOATransformer(
        img_size=224,
        patch_size=4,
        in_chans=3,
        num_classes=1000,
        embed_dim=96,
        depths=[2, 2, 6],
        num_heads=[3, 6, 12],
        window_size=14,
        mlp_ratio=4.,
        qkv_bias=True,
        qk_scale=None,
        drop_rate=0.0,
        drop_path_rate=0.1,
        ape=False,
        patch_norm=True,
        use_checkpoint=False
    )
    output=model(input)
    print(output.shape)
