# Supplementary material for: Design of a corporate financial crisis prediction model based on improved ABC-RNN+Bi-LSTM algorithm in the context of sustainable development
Source: PeerJ Comput Sci. 2023 Apr 26;9:e1287. doi: 10.7717/peerj-cs.1287 (PMC10280568; doi:10.7717/peerj-cs.1287)
Supplement: Supplemental Information 1 [file peerj-cs-09-1287-s001.zip › code/attention/attention/MobileViTAttention.py]

from torch import nn
import torch
from einops import rearrange


class PreNorm(nn.Module):
    def __init__(self,dim,fn):
        super().__init__()
        self.ln=nn.LayerNorm(dim)
        self.fn=fn
    def forward(self,x,**kwargs):
        return self.fn(self.ln(x),**kwargs)

class FeedForward(nn.Module):
    def __init__(self,dim,mlp_dim,dropout) :
        super().__init__()
        self.net=nn.Sequential(
            nn.Linear(dim,mlp_dim),
            nn.SiLU(),
            nn.Dropout(dropout),
            nn.Linear(mlp_dim,dim),
            nn.Dropout(dropout)
        )
    def forward(self,x):
        return self.net(x)

class Attention(nn.Module):
    def __init__(self,dim,heads,head_dim,dropout):
        super().__init__()
        inner_dim=heads*head_dim
        project_out=not(heads==1 and head_dim==dim)

        self.heads=heads
        self.scale=head_dim**-0.5

        self.attend=nn.Softmax(dim=-1)
        self.to_qkv=nn.Linear(dim,inner_dim*3,bias=False)
        
        self.to_out=nn.Sequential(
            nn.Linear(inner_dim,dim),
            nn.Dropout(dropout)
        ) if project_out else nn.Identity()

    def forward(self,x):
        qkv=self.to_qkv(x).chunk(3,dim=-1)
        q,k,v=map(lambda t:rearrange(t,'b p n (h d) -> b p h n d',h=self.heads),qkv)
        dots=torch.matmul(q,k.transpose(-1,-2))*self.scale
        attn=self.attend(dots)
        out=torch.matmul(attn,v)
        out=rearrange(out,'b p h n d -> b p n (h d)')
        return self.to_out(out)


class Transformer(nn.Module):
    def __init__(self,dim,depth,heads,head_dim,mlp_dim,dropout=0.):
        super().__init__()
        self.layers=nn.ModuleList([])
        for _ in range(depth):
            self.layers.append(nn.ModuleList([
                PreNorm(dim,Attention(dim,heads,head_dim,dropout)),
                PreNorm(dim,FeedForward(dim,mlp_dim,dropout))
            ]))


    def forward(self,x):
        out=x
        for att,ffn in self.layers:
            out=out+att(out)
            out=out+ffn(out)
        return out

class MobileViTAttention(nn.Module):
    def __init__(self,in_channel=3,dim=512,kernel_size=3,patch_size=7):
        super().__init__()
        self.ph,self.pw=patch_size,patch_size
        self.conv1=nn.Conv2d(in_channel,in_channel,kernel_size=kernel_size,padding=kernel_size//2)
        self.conv2=nn.Conv2d(in_channel,dim,kernel_size=1)

        self.trans=Transformer(dim=dim,depth=3,heads=8,head_dim=64,mlp_dim=1024)

        self.conv3=nn.Conv2d(dim,in_channel,kernel_size=1)
        self.conv4=nn.Conv2d(2*in_channel,in_channel,kernel_size=kernel_size,padding=kernel_size//2)

    def forward(self,x):
        y=x.clone() #bs,c,h,w

        ## Local Representation
        y=self.conv2(self.conv1(x)) #bs,dim,h,w

        ## Global Representation
        _,_,h,w=y.shape
        y=rearrange(y,'bs dim (nh ph) (nw pw) -> bs (ph pw) (nh nw) dim',ph=self.ph,pw=self.pw) #bs,h,w,dim
        y=self.trans(y)
        y=rearrange(y,'bs (ph pw) (nh nw) dim -> bs dim (nh ph) (nw pw)',ph=self.ph,pw=self.pw,nh=h//self.ph,nw=w//self.pw) #bs,dim,h,w

        ## Fusion
        y=self.conv3(y) #bs,dim,h,w
        y=torch.cat([x,y],1) #bs,2*dim,h,w
        y=self.conv4(y) #bs,c,h,w

        return y


if __name__ == '__main__':
    m=MobileViTAttention()
    input=torch.randn(1,3,49,49)
    output=m(input)
    print(output.shape)
    
