# Supplementary material for: Design of a corporate financial crisis prediction model based on improved ABC-RNN+Bi-LSTM algorithm in the context of sustainable development
Source: PeerJ Comput Sci. 2023 Apr 26;9:e1287. doi: 10.7717/peerj-cs.1287 (PMC10280568; doi:10.7717/peerj-cs.1287)
Supplement: Supplemental Information 1 [file peerj-cs-09-1287-s001.zip › code/attention/attention/MobileViTv2Attention.py]

import numpy as np
import torch
from torch import nn
from torch.nn import init


class MobileViTv2Attention(nn.Module):
    '''
    Scaled dot-product attention
    '''

    def __init__(self, d_model):
        '''
        :param d_model: Output dimensionality of the model
        :param d_k: Dimensionality of queries and keys
        :param d_v: Dimensionality of values
        :param h: Number of heads
        '''
        super(MobileViTv2Attention, self).__init__()
        self.fc_i = nn.Linear(d_model,1)
        self.fc_k = nn.Linear(d_model, d_model)
        self.fc_v = nn.Linear(d_model, d_model)
        self.fc_o = nn.Linear(d_model, d_model)

        self.d_model = d_model
        self.init_weights()


    def init_weights(self):
        for m in self.modules():
            if isinstance(m, nn.Conv2d):
                init.kaiming_normal_(m.weight, mode='fan_out')
                if m.bias is not None:
                    init.constant_(m.bias, 0)
            elif isinstance(m, nn.BatchNorm2d):
                init.constant_(m.weight, 1)
                init.constant_(m.bias, 0)
            elif isinstance(m, nn.Linear):
                init.normal_(m.weight, std=0.001)
                if m.bias is not None:
                    init.constant_(m.bias, 0)

    def forward(self, input):
        '''
        Computes
        :param queries: Queries (b_s, nq, d_model)
        :return:
        '''
        i = self.fc_i(input) #(bs,nq,1)
        weight_i = torch.softmax(i, dim=1) #bs,nq,1
        context_score = weight_i * self.fc_k(input) #bs,nq,d_model
        context_vector = torch.sum(context_score,dim=1,keepdim=True) #bs,1,d_model
        v = self.fc_v(input) * context_vector #bs,nq,d_model
        out = self.fc_o(v) #bs,nq,d_model

        return out


if __name__ == '__main__':
    input=torch.randn(50,49,512)
    sa = MobileViTv2Attention(d_model=512)
    output=sa(input)
    print(output.shape)

    
