# Supplementary material for: Design of a corporate financial crisis prediction model based on improved ABC-RNN+Bi-LSTM algorithm in the context of sustainable development
Source: PeerJ Comput Sci. 2023 Apr 26;9:e1287. doi: 10.7717/peerj-cs.1287 (PMC10280568; doi:10.7717/peerj-cs.1287)
Supplement: Supplemental Information 1 [file peerj-cs-09-1287-s001.zip › code/attention/attention/OutlookAttention.py]

import numpy as np
import torch
from torch import nn
from torch.nn import init
import math
from torch.nn import functional as F

class OutlookAttention(nn.Module):

    def __init__(self,dim,num_heads=1,kernel_size=3,padding=1,stride=1,qkv_bias=False,
                    attn_drop=0.1):
        super().__init__()
        self.dim=dim
        self.num_heads=num_heads
        self.head_dim=dim//num_heads
        self.kernel_size=kernel_size
        self.padding=padding
        self.stride=stride
        self.scale=self.head_dim**(-0.5)

        self.v_pj=nn.Linear(dim,dim,bias=qkv_bias)
        self.attn=nn.Linear(dim,kernel_size**4*num_heads)

        self.attn_drop=nn.Dropout(attn_drop)
        self.proj=nn.Linear(dim,dim)
        self.proj_drop=nn.Dropout(attn_drop)

        self.unflod=nn.Unfold(kernel_size,padding,stride) #手动卷积
        self.pool=nn.AvgPool2d(kernel_size=stride,stride=stride,ceil_mode=True) 

    def forward(self, x) :
        B,H,W,C=x.shape

        #映射到新的特征v
        v=self.v_pj(x).permute(0,3,1,2) #B,C,H,W
        h,w=math.ceil(H/self.stride),math.ceil(W/self.stride)
        v=self.unflod(v).reshape(B,self.num_heads,self.head_dim,self.kernel_size*self.kernel_size,h*w).permute(0,1,4,3,2) #B,num_head,H*W,kxk,head_dim

        #生成Attention Map
        attn=self.pool(x.permute(0,3,1,2)).permute(0,2,3,1) #B,H,W,C
        attn=self.attn(attn).reshape(B,h*w,self.num_heads,self.kernel_size*self.kernel_size \
                    ,self.kernel_size*self.kernel_size).permute(0,2,1,3,4) #B，num_head，H*W,kxk,kxk
        attn=self.scale*attn
        attn=attn.softmax(-1)
        attn=self.attn_drop(attn)

        #获取weighted特征
        out=(attn @ v).permute(0,1,4,3,2).reshape(B,C*self.kernel_size*self.kernel_size,h*w) #B,dimxkxk,H*W
        out=F.fold(out,output_size=(H,W),kernel_size=self.kernel_size,
                    padding=self.padding,stride=self.stride) #B,C,H,W
        out=self.proj(out.permute(0,2,3,1)) #B,H,W,C
        out=self.proj_drop(out)

        return out

        

if __name__ == '__main__':
    input=torch.randn(50,28,28,512)
    outlook = OutlookAttention(dim=512)
    output=outlook(input)
    print(output.shape)
