# Supplementary material for: Design of a corporate financial crisis prediction model based on improved ABC-RNN+Bi-LSTM algorithm in the context of sustainable development
Source: PeerJ Comput Sci. 2023 Apr 26;9:e1287. doi: 10.7717/peerj-cs.1287 (PMC10280568; doi:10.7717/peerj-cs.1287)
Supplement: Supplemental Information 1 [file peerj-cs-09-1287-s001.zip › code/attention/attention/ParNetAttention.py]

import numpy as np
import torch
from torch import nn
from torch.nn import init


class ParNetAttention(nn.Module):

    def __init__(self, channel=512):
        super().__init__()
        self.sse = nn.Sequential(
            nn.AdaptiveAvgPool2d(1),
            nn.Conv2d(channel,channel,kernel_size=1),
            nn.Sigmoid()
        )

        self.conv1x1=nn.Sequential(
            nn.Conv2d(channel,channel,kernel_size=1),
            nn.BatchNorm2d(channel)
        )
        self.conv3x3=nn.Sequential(
            nn.Conv2d(channel,channel,kernel_size=3,padding=1),
            nn.BatchNorm2d(channel)
        )
        self.silu=nn.SiLU()
        

    def forward(self, x):
        b, c, _, _ = x.size()
        x1=self.conv1x1(x)
        x2=self.conv3x3(x)
        x3=self.sse(x)*x
        y=self.silu(x1+x2+x3)
        return y


if __name__ == '__main__':
    input=torch.randn(50,512,7,7)
    pna = ParNetAttention(channel=512)
    output=pna(input)
    print(output.shape)

    
