# Supplementary material for: Design of a corporate financial crisis prediction model based on improved ABC-RNN+Bi-LSTM algorithm in the context of sustainable development
Source: PeerJ Comput Sci. 2023 Apr 26;9:e1287. doi: 10.7717/peerj-cs.1287 (PMC10280568; doi:10.7717/peerj-cs.1287)
Supplement: Supplemental Information 1 [file peerj-cs-09-1287-s001.zip › code/attention/attention/ResidualAttention.py]

import numpy as np
import torch
from torch import nn
from torch.nn import init


class ResidualAttention(nn.Module):

    def __init__(self, channel=512 , num_class=1000,la=0.2):
        super().__init__()
        self.la=la
        self.fc=nn.Conv2d(in_channels=channel,out_channels=num_class,kernel_size=1,stride=1,bias=False)

    def forward(self, x):
        b,c,h,w=x.shape
        y_raw=self.fc(x).flatten(2) #b,num_class,hxw
        y_avg=torch.mean(y_raw,dim=2) #b,num_class
        y_max=torch.max(y_raw,dim=2)[0] #b,num_class
        score=y_avg+self.la*y_max
        return score

        


if __name__ == '__main__':
    input=torch.randn(50,512,7,7)
    resatt = ResidualAttention(channel=512,num_class=1000,la=0.2)
    output=resatt(input)
    print(output.shape)

    
