# Supplementary material for: Design of a corporate financial crisis prediction model based on improved ABC-RNN+Bi-LSTM algorithm in the context of sustainable development
Source: PeerJ Comput Sci. 2023 Apr 26;9:e1287. doi: 10.7717/peerj-cs.1287 (PMC10280568; doi:10.7717/peerj-cs.1287)
Supplement: Supplemental Information 1 [file peerj-cs-09-1287-s001.zip › code/attention/attention/S2Attention.py]

import numpy as np
import torch
from torch import nn
from torch.nn import init


def spatial_shift1(x):
    b,w,h,c = x.size()
    x[:,1:,:,:c//4] = x[:,:w-1,:,:c//4]
    x[:,:w-1,:,c//4:c//2] = x[:,1:,:,c//4:c//2]
    x[:,:,1:,c//2:c*3//4] = x[:,:,:h-1,c//2:c*3//4]
    x[:,:,:h-1,3*c//4:] = x[:,:,1:,3*c//4:]
    return x


def spatial_shift2(x):
    b,w,h,c = x.size()
    x[:,:,1:,:c//4] = x[:,:,:h-1,:c//4]
    x[:,:,:h-1,c//4:c//2] = x[:,:,1:,c//4:c//2]
    x[:,1:,:,c//2:c*3//4] = x[:,:w-1,:,c//2:c*3//4]
    x[:,:w-1,:,3*c//4:] = x[:,1:,:,3*c//4:]
    return x


class SplitAttention(nn.Module):
    def __init__(self,channel=512,k=3):
        super().__init__()
        self.channel=channel
        self.k=k
        self.mlp1=nn.Linear(channel,channel,bias=False)
        self.gelu=nn.GELU()
        self.mlp2=nn.Linear(channel,channel*k,bias=False)
        self.softmax=nn.Softmax(1)
    
    def forward(self,x_all):
        b,k,h,w,c=x_all.shape
        x_all=x_all.reshape(b,k,-1,c) #bs,k,n,c
        a=torch.sum(torch.sum(x_all,1),1) #bs,c
        hat_a=self.mlp2(self.gelu(self.mlp1(a))) #bs,kc
        hat_a=hat_a.reshape(b,self.k,c) #bs,k,c
        bar_a=self.softmax(hat_a) #bs,k,c
        attention=bar_a.unsqueeze(-2) # #bs,k,1,c
        out=attention*x_all # #bs,k,n,c
        out=torch.sum(out,1).reshape(b,h,w,c)
        return out


class S2Attention(nn.Module):

    def __init__(self, channels=512 ):
        super().__init__()
        self.mlp1 = nn.Linear(channels,channels*3)
        self.mlp2 = nn.Linear(channels,channels)
        self.split_attention = SplitAttention()

    def forward(self, x):
        b,c,w,h = x.size()
        x=x.permute(0,2,3,1)
        x = self.mlp1(x)
        x1 = spatial_shift1(x[:,:,:,:c])
        x2 = spatial_shift2(x[:,:,:,c:c*2])
        x3 = x[:,:,:,c*2:]
        x_all=torch.stack([x1,x2,x3],1)
        a = self.split_attention(x_all)
        x = self.mlp2(a)
        x=x.permute(0,3,1,2)
        return x

        


if __name__ == '__main__':
    input=torch.randn(50,512,7,7)
    s2att = S2Attention(channels=512)
    output=s2att(input)
    print(output.shape)

    
