# Supplementary material for: Design of a corporate financial crisis prediction model based on improved ABC-RNN+Bi-LSTM algorithm in the context of sustainable development
Source: PeerJ Comput Sci. 2023 Apr 26;9:e1287. doi: 10.7717/peerj-cs.1287 (PMC10280568; doi:10.7717/peerj-cs.1287)
Supplement: Supplemental Information 1 [file peerj-cs-09-1287-s001.zip › code/attention/attention/SimAM.py]

import torch
import torch.nn as nn


class SimAM(torch.nn.Module):
    def __init__(self, channels = None, e_lambda = 1e-4):
        super(SimAM, self).__init__()

        self.activaton = nn.Sigmoid()
        self.e_lambda = e_lambda

    def __repr__(self):
        s = self.__class__.__name__ + '('
        s += ('lambda=%f)' % self.e_lambda)
        return s

    @staticmethod
    def get_module_name():
        return "simam"

    def forward(self, x):

        b, c, h, w = x.size()
        
        n = w * h - 1

        x_minus_mu_square = (x - x.mean(dim=[2,3], keepdim=True)).pow(2)
        y = x_minus_mu_square / (4 * (x_minus_mu_square.sum(dim=[2,3], keepdim=True) / n + self.e_lambda)) + 0.5

        return x * self.activaton(y)

if __name__ == '__main__':
    input=torch.randn(3, 64, 7, 7)
    model = SimAM(64)
    outputs = model(input)
    print(outputs.shape)
