# Supplementary material for: Design of a corporate financial crisis prediction model based on improved ABC-RNN+Bi-LSTM algorithm in the context of sustainable development
Source: PeerJ Comput Sci. 2023 Apr 26;9:e1287. doi: 10.7717/peerj-cs.1287 (PMC10280568; doi:10.7717/peerj-cs.1287)
Supplement: Supplemental Information 1 [file peerj-cs-09-1287-s001.zip › code/attention/backbone/CPVT.py]

import torch
import torch.nn as nn
import torch.nn.functional as F
from functools import partial

from timm.models.layers import DropPath, to_2tuple, trunc_normal_
from timm.models.registry import register_model
from timm.models.vision_transformer import _cfg
from timm.models.vision_transformer import Block as TimmBlock
from timm.models.vision_transformer import Attention as TimmAttention


class Mlp(nn.Module):
    def __init__(self, in_features, hidden_features=None, out_features=None, act_layer=nn.GELU, drop=0.):
        super().__init__()
        out_features = out_features or in_features
        hidden_features = hidden_features or in_features
        self.fc1 = nn.Linear(in_features, hidden_features)
        self.act = act_layer()
        self.fc2 = nn.Linear(hidden_features, out_features)
        self.drop = nn.Dropout(drop)

    def forward(self, x):
        x = self.fc1(x)
        x = self.act(x)
        x = self.drop(x)
        x = self.fc2(x)
        x = self.drop(x)
        return x


class GroupAttention(nn.Module):
    """
    LSA: self attention within a group
    """
    def __init__(self, dim, num_heads=8, qkv_bias=False, qk_scale=None, attn_drop=0., proj_drop=0., ws=1):
        assert ws != 1
        super(GroupAttention, self).__init__()
        assert dim % num_heads == 0, f"dim {dim} should be divided by num_heads {num_heads}."

        self.dim = dim
        self.num_heads = num_heads
        head_dim = dim // num_heads
        self.scale = qk_scale or head_dim ** -0.5

        self.qkv = nn.Linear(dim, dim * 3, bias=qkv_bias)
        self.attn_drop = nn.Dropout(attn_drop)
        self.proj = nn.Linear(dim, dim)
        self.proj_drop = nn.Dropout(proj_drop)
        self.ws = ws

    def forward(self, x, H, W):
        B, N, C = x.shape
        h_group, w_group = H // self.ws, W // self.ws

        total_groups = h_group * w_group

        x = x.reshape(B, h_group, self.ws, w_group, self.ws, C).transpose(2, 3)

        qkv = self.qkv(x).reshape(B, total_groups, -1, 3, self.num_heads, C // self.num_heads).permute(3, 0, 1, 4, 2, 5)
        # B, hw, ws*ws, 3, n_head, head_dim -> 3, B, hw, n_head, ws*ws, head_dim
        q, k, v = qkv[0], qkv[1], qkv[2]  # B, hw, n_head, ws*ws, head_dim
        attn = (q @ k.transpose(-2, -1)) * self.scale  # B, hw, n_head, ws*ws, ws*ws
        attn = attn.softmax(dim=-1)
        attn = self.attn_drop(
            attn)  # attn @ v-> B, hw, n_head, ws*ws, head_dim -> (t(2,3)) B, hw, ws*ws, n_head,  head_dim
        attn = (attn @ v).transpose(2, 3).reshape(B, h_group, w_group, self.ws, self.ws, C)
        x = attn.transpose(2, 3).reshape(B, N, C)
        x = self.proj(x)
        x = self.proj_drop(x)
        return x


class Attention(nn.Module):
    """
    GSA: using a  key to summarize the information for a group to be efficient.
    """
    def __init__(self, dim, num_heads=8, qkv_bias=False, qk_scale=None, attn_drop=0., proj_drop=0., sr_ratio=1):
        super().__init__()
        assert dim % num_heads == 0, f"dim {dim} should be divided by num_heads {num_heads}."

        self.dim = dim
        self.num_heads = num_heads
        head_dim = dim // num_heads
        self.scale = qk_scale or head_dim ** -0.5

        self.q = nn.Linear(dim, dim, bias=qkv_bias)
        self.kv = nn.Linear(dim, dim * 2, bias=qkv_bias)
        self.attn_drop = nn.Dropout(attn_drop)
        self.proj = nn.Linear(dim, dim)
        self.proj_drop = nn.Dropout(proj_drop)

        self.sr_ratio = sr_ratio
        if sr_ratio > 1:
            self.sr = nn.Conv2d(dim, dim, kernel_size=sr_ratio, stride=sr_ratio)
            self.norm = nn.LayerNorm(dim)

    def forward(self, x, H, W):
        B, N, C = x.shape
        q = self.q(x).reshape(B, N, self.num_heads, C // self.num_heads).permute(0, 2, 1, 3)

        if self.sr_ratio > 1:
            x_ = x.permute(0, 2, 1).reshape(B, C, H, W)
            x_ = self.sr(x_).reshape(B, C, -1).permute(0, 2, 1)
            x_ = self.norm(x_)
            kv = self.kv(x_).reshape(B, -1, 2, self.num_heads, C // self.num_heads).permute(2, 0, 3, 1, 4)
        else:
            kv = self.kv(x).reshape(B, -1, 2, self.num_heads, C // self.num_heads).permute(2, 0, 3, 1, 4)
        k, v = kv[0], kv[1]

        attn = (q @ k.transpose(-2, -1)) * self.scale
        attn = attn.softmax(dim=-1)
        attn = self.attn_drop(attn)

        x = (attn @ v).transpose(1, 2).reshape(B, N, C)
        x = self.proj(x)
        x = self.proj_drop(x)

        return x


class Block(nn.Module):

    def __init__(self, dim, num_heads, mlp_ratio=4., qkv_bias=False, qk_scale=None, drop=0., attn_drop=0.,
                 drop_path=0., act_layer=nn.GELU, norm_layer=nn.LayerNorm, sr_ratio=1):
        super().__init__()
        self.norm1 = norm_layer(dim)
        self.attn = Attention(
            dim,
            num_heads=num_heads, qkv_bias=qkv_bias, qk_scale=qk_scale,
            attn_drop=attn_drop, proj_drop=drop, sr_ratio=sr_ratio)
        self.drop_path = DropPath(drop_path) if drop_path > 0. else nn.Identity()
        self.norm2 = norm_layer(dim)
        mlp_hidden_dim = int(dim * mlp_ratio)
        self.mlp = Mlp(in_features=dim, hidden_features=mlp_hidden_dim, act_layer=act_layer, drop=drop)

    def forward(self, x, H, W):
        x = x + self.drop_path(self.attn(self.norm1(x), H, W))
        x = x + self.drop_path(self.mlp(self.norm2(x)))

        return x


class SBlock(TimmBlock):
    def __init__(self, dim, num_heads, mlp_ratio=4., qkv_bias=False, qk_scale=None, drop=0., attn_drop=0.,
                 drop_path=0., act_layer=nn.GELU, norm_layer=nn.LayerNorm, sr_ratio=1):
        super(SBlock, self).__init__(dim, num_heads, mlp_ratio, qkv_bias, qk_scale, drop, attn_drop,
                                     drop_path, act_layer, norm_layer)

    def forward(self, x, H, W):
        return super(SBlock, self).forward(x)


class GroupBlock(TimmBlock):
    def __init__(self, dim, num_heads, mlp_ratio=4., qkv_bias=False, qk_scale=None, drop=0., attn_drop=0.,
                 drop_path=0., act_layer=nn.GELU, norm_layer=nn.LayerNorm, sr_ratio=1, ws=1):
        super(GroupBlock, self).__init__(dim, num_heads, mlp_ratio, qkv_bias, qk_scale, drop, attn_drop,
                                         drop_path, act_layer, norm_layer)
        del self.attn
        if ws == 1:
            self.attn = Attention(dim, num_heads, qkv_bias, qk_scale, attn_drop, drop, sr_ratio)
        else:
            self.attn = GroupAttention(dim, num_heads, qkv_bias, qk_scale, attn_drop, drop, ws)

    def forward(self, x, H, W):
        x = x + self.drop_path(self.attn(self.norm1(x), H, W))
        x = x + self.drop_path(self.mlp(self.norm2(x)))
        return x


class PatchEmbed(nn.Module):
    """ Image to Patch Embedding
    """

    def __init__(self, img_size=224, patch_size=16, in_chans=3, embed_dim=768):
        super().__init__()
        img_size = to_2tuple(img_size)
        patch_size = to_2tuple(patch_size)

        self.img_size = img_size
        self.patch_size = patch_size
        assert img_size[0] % patch_size[0] == 0 and img_size[1] % patch_size[1] == 0, \
            f"img_size {img_size} should be divided by patch_size {patch_size}."
        self.H, self.W = img_size[0] // patch_size[0], img_size[1] // patch_size[1]
        self.num_patches = self.H * self.W
        self.proj = nn.Conv2d(in_chans, embed_dim, kernel_size=patch_size, stride=patch_size)
        self.norm = nn.LayerNorm(embed_dim)

    def forward(self, x):
        B, C, H, W = x.shape

        x = self.proj(x).flatten(2).transpose(1, 2)
        x = self.norm(x)
        H, W = H // self.patch_size[0], W // self.patch_size[1]

        return x, (H, W)


# borrow from PVT https://github.com/whai362/PVT.git
class PyramidVisionTransformer(nn.Module):
    def __init__(self, img_size=224, patch_size=16, in_chans=3, num_classes=1000, embed_dims=[64, 128, 256, 512],
                 num_heads=[1, 2, 4, 8], mlp_ratios=[4, 4, 4, 4], qkv_bias=False, qk_scale=None, drop_rate=0.,
                 attn_drop_rate=0., drop_path_rate=0., norm_layer=nn.LayerNorm,
                 depths=[3, 4, 6, 3], sr_ratios=[8, 4, 2, 1], block_cls=Block):
        super().__init__()
        self.num_classes = num_classes
        self.depths = depths

        # patch_embed
        self.patch_embeds = nn.ModuleList()
        self.pos_embeds = nn.ParameterList()
        self.pos_drops = nn.ModuleList()
        self.blocks = nn.ModuleList()

        for i in range(len(depths)):
            if i == 0:
                self.patch_embeds.append(PatchEmbed(img_size, patch_size, in_chans, embed_dims[i]))
            else:
                self.patch_embeds.append(
                    PatchEmbed(img_size // patch_size // 2 ** (i - 1), 2, embed_dims[i - 1], embed_dims[i]))
            patch_num = self.patch_embeds[-1].num_patches + 1 if i == len(embed_dims) - 1 else self.patch_embeds[
                -1].num_patches
            self.pos_embeds.append(nn.Parameter(torch.zeros(1, patch_num, embed_dims[i])))
            self.pos_drops.append(nn.Dropout(p=drop_rate))

        dpr = [x.item() for x in torch.linspace(0, drop_path_rate, sum(depths))]  # stochastic depth decay rule
        cur = 0
        for k in range(len(depths)):
            _block = nn.ModuleList([block_cls(
                dim=embed_dims[k], num_heads=num_heads[k], mlp_ratio=mlp_ratios[k], qkv_bias=qkv_bias,
                qk_scale=qk_scale,
                drop=drop_rate, attn_drop=attn_drop_rate, drop_path=dpr[cur + i], norm_layer=norm_layer,
                sr_ratio=sr_ratios[k])
                for i in range(depths[k])])
            self.blocks.append(_block)
            cur += depths[k]

        self.norm = norm_layer(embed_dims[-1])

        # cls_token
        self.cls_token = nn.Parameter(torch.zeros(1, 1, embed_dims[-1]))

        # classification head
        self.head = nn.Linear(embed_dims[-1], num_classes) if num_classes > 0 else nn.Identity()

        # init weights
        for pos_emb in self.pos_embeds:
            trunc_normal_(pos_emb, std=.02)
        self.apply(self._init_weights)

    def reset_drop_path(self, drop_path_rate):
        dpr = [x.item() for x in torch.linspace(0, drop_path_rate, sum(self.depths))]
        cur = 0
        for k in range(len(self.depths)):
            for i in range(self.depths[k]):
                self.blocks[k][i].drop_path.drop_prob = dpr[cur + i]
            cur += self.depths[k]

    def _init_weights(self, m):
        if isinstance(m, nn.Linear):
            trunc_normal_(m.weight, std=.02)
            if isinstance(m, nn.Linear) and m.bias is not None:
                nn.init.constant_(m.bias, 0)
        elif isinstance(m, nn.LayerNorm):
            nn.init.constant_(m.bias, 0)
            nn.init.constant_(m.weight, 1.0)

    @torch.jit.ignore
    def no_weight_decay(self):
        return {'cls_token'}

    def get_classifier(self):
        return self.head

    def reset_classifier(self, num_classes, global_pool=''):
        self.num_classes = num_classes
        self.head = nn.Linear(self.embed_dim, num_classes) if num_classes > 0 else nn.Identity()

    def forward_features(self, x):
        B = x.shape[0]
        for i in range(len(self.depths)):
            x, (H, W) = self.patch_embeds[i](x)
            if i == len(self.depths) - 1:
                cls_tokens = self.cls_token.expand(B, -1, -1)
                x = torch.cat((cls_tokens, x), dim=1)
            x = x + self.pos_embeds[i]
            x = self.pos_drops[i](x)
            for blk in self.blocks[i]:
                x = blk(x, H, W)
            if i < len(self.depths) - 1:
                x = x.reshape(B, H, W, -1).permute(0, 3, 1, 2).contiguous()

        x = self.norm(x)

        return x[:, 0]

    def forward(self, x):
        x = self.forward_features(x)
        x = self.head(x)

        return x


# PEG  from https://arxiv.org/abs/2102.10882
class PosCNN(nn.Module):
    def __init__(self, in_chans, embed_dim=768, s=1):
        super(PosCNN, self).__init__()
        self.proj = nn.Sequential(nn.Conv2d(in_chans, embed_dim, 3, s, 1, bias=True, groups=embed_dim), )
        self.s = s

    def forward(self, x, H, W):
        B, N, C = x.shape
        feat_token = x
        cnn_feat = feat_token.transpose(1, 2).view(B, C, H, W)
        if self.s == 1:
            x = self.proj(cnn_feat) + cnn_feat
        else:
            x = self.proj(cnn_feat)
        x = x.flatten(2).transpose(1, 2)
        return x

    def no_weight_decay(self):
        return ['proj.%d.weight' % i for i in range(4)]


class CPVTV2(PyramidVisionTransformer):
    """
    Use useful results from CPVT. PEG and GAP.
    Therefore, cls token is no longer required.
    PEG is used to encode the absolute position on the fly, which greatly affects the performance when input resolution
    changes during the training (such as segmentation, detection)
    """
    def __init__(self, img_size=224, patch_size=4, in_chans=3, num_classes=1000, embed_dims=[64, 128, 256, 512],
                 num_heads=[1, 2, 4, 8], mlp_ratios=[4, 4, 4, 4], qkv_bias=False, qk_scale=None, drop_rate=0.,
                 attn_drop_rate=0., drop_path_rate=0., norm_layer=nn.LayerNorm,
                 depths=[3, 4, 6, 3], sr_ratios=[8, 4, 2, 1], block_cls=Block):
        super(CPVTV2, self).__init__(img_size, patch_size, in_chans, num_classes, embed_dims, num_heads, mlp_ratios,
                                     qkv_bias, qk_scale, drop_rate, attn_drop_rate, drop_path_rate, norm_layer, depths,
                                     sr_ratios, block_cls)
        del self.pos_embeds
        del self.cls_token
        self.pos_block = nn.ModuleList(
            [PosCNN(embed_dim, embed_dim) for embed_dim in embed_dims]
        )
        self.apply(self._init_weights)

    def _init_weights(self, m):
        import math
        if isinstance(m, nn.Linear):
            trunc_normal_(m.weight, std=.02)
            if isinstance(m, nn.Linear) and m.bias is not None:
                nn.init.constant_(m.bias, 0)
        elif isinstance(m, nn.LayerNorm):
            nn.init.constant_(m.bias, 0)
            nn.init.constant_(m.weight, 1.0)
        elif isinstance(m, nn.Conv2d):
            fan_out = m.kernel_size[0] * m.kernel_size[1] * m.out_channels
            fan_out //= m.groups
            m.weight.data.normal_(0, math.sqrt(2.0 / fan_out))
            if m.bias is not None:
                m.bias.data.zero_()
        elif isinstance(m, nn.BatchNorm2d):
            m.weight.data.fill_(1.0)
            m.bias.data.zero_()

    def no_weight_decay(self):
        return set(['cls_token'] + ['pos_block.' + n for n, p in self.pos_block.named_parameters()])

    def forward_features(self, x):
        B = x.shape[0]

        for i in range(len(self.depths)):
            x, (H, W) = self.patch_embeds[i](x)
            x = self.pos_drops[i](x)
            for j, blk in enumerate(self.blocks[i]):
                x = blk(x, H, W)
                if j == 0:
                    x = self.pos_block[i](x, H, W)  # PEG here
            if i < len(self.depths) - 1:
                x = x.reshape(B, H, W, -1).permute(0, 3, 1, 2).contiguous()

        x = self.norm(x)

        return x.mean(dim=1)  # GAP here


class PCPVT(CPVTV2):
    def __init__(self, img_size=224, patch_size=4, in_chans=3, num_classes=1000, embed_dims=[64, 128, 256],
                 num_heads=[1, 2, 4], mlp_ratios=[4, 4, 4], qkv_bias=False, qk_scale=None, drop_rate=0.,
                 attn_drop_rate=0., drop_path_rate=0., norm_layer=nn.LayerNorm,
                 depths=[4, 4, 4], sr_ratios=[4, 2, 1], block_cls=SBlock):
        super(PCPVT, self).__init__(img_size, patch_size, in_chans, num_classes, embed_dims, num_heads,
                                    mlp_ratios, qkv_bias, qk_scale, drop_rate, attn_drop_rate, drop_path_rate,
                                    norm_layer, depths, sr_ratios, block_cls)


class ALTGVT(PCPVT):
    """
    alias Twins-SVT
    """
    def __init__(self, img_size=224, patch_size=4, in_chans=3, num_classes=1000, embed_dims=[64, 128, 256],
                 num_heads=[1, 2, 4], mlp_ratios=[4, 4, 4], qkv_bias=False, qk_scale=None, drop_rate=0.,
                 attn_drop_rate=0., drop_path_rate=0., norm_layer=nn.LayerNorm,
                 depths=[4, 4, 4], sr_ratios=[4, 2, 1], block_cls=GroupBlock, wss=[7, 7, 7]):
        super(ALTGVT, self).__init__(img_size, patch_size, in_chans, num_classes, embed_dims, num_heads,
                                     mlp_ratios, qkv_bias, qk_scale, drop_rate, attn_drop_rate, drop_path_rate,
                                     norm_layer, depths, sr_ratios, block_cls)
        del self.blocks
        self.wss = wss
        # transformer encoder
        dpr = [x.item() for x in torch.linspace(0, drop_path_rate, sum(depths))]  # stochastic depth decay rule
        cur = 0
        self.blocks = nn.ModuleList()
        for k in range(len(depths)):
            _block = nn.ModuleList([block_cls(
                dim=embed_dims[k], num_heads=num_heads[k], mlp_ratio=mlp_ratios[k], qkv_bias=qkv_bias,
                qk_scale=qk_scale,
                drop=drop_rate, attn_drop=attn_drop_rate, drop_path=dpr[cur + i], norm_layer=norm_layer,
                sr_ratio=sr_ratios[k], ws=1 if i % 2 == 1 else wss[k]) for i in range(depths[k])])
            self.blocks.append(_block)
            cur += depths[k]
        self.apply(self._init_weights)


def _conv_filter(state_dict, patch_size=16):
    """ convert patch embedding weight from manual patchify + linear proj to conv"""
    out_dict = {}
    for k, v in state_dict.items():
        if 'patch_embed.proj.weight' in k:
            v = v.reshape((v.shape[0], 3, patch_size, patch_size))
        out_dict[k] = v

    return out_dict


@register_model
def pcpvt_small_v0(pretrained=False, **kwargs):
    model = CPVTV2(
        patch_size=4, embed_dims=[64, 128, 320, 512], num_heads=[1, 2, 5, 8], mlp_ratios=[8, 8, 4, 4], qkv_bias=True,
        norm_layer=partial(nn.LayerNorm, eps=1e-6), depths=[3, 4, 6, 3], sr_ratios=[8, 4, 2, 1],
        **kwargs)
    model.default_cfg = _cfg()
    return model


@register_model
def pcpvt_base_v0(pretrained=False, **kwargs):
    model = CPVTV2(
        patch_size=4, embed_dims=[64, 128, 320, 512], num_heads=[1, 2, 5, 8], mlp_ratios=[8, 8, 4, 4], qkv_bias=True,
        norm_layer=partial(nn.LayerNorm, eps=1e-6), depths=[3, 4, 18, 3], sr_ratios=[8, 4, 2, 1],
        **kwargs)
    model.default_cfg = _cfg()
    return model


@register_model
def pcpvt_large_v0(pretrained=False, **kwargs):
    model = CPVTV2(
        patch_size=4, embed_dims=[64, 128, 320, 512], num_heads=[1, 2, 5, 8], mlp_ratios=[8, 8, 4, 4], qkv_bias=True,
        norm_layer=partial(nn.LayerNorm, eps=1e-6), depths=[3, 8, 27, 3], sr_ratios=[8, 4, 2, 1],
        **kwargs)
    model.default_cfg = _cfg()
    return model

if __name__ == '__main__':
    input=torch.randn(1,3,224,224)
    model = CPVTV2(
        patch_size=4, embed_dims=[64, 128, 320, 512], num_heads=[1, 2, 5, 8], mlp_ratios=[8, 8, 4, 4], qkv_bias=True,
        norm_layer=partial(nn.LayerNorm, eps=1e-6), depths=[3, 4, 6, 3], sr_ratios=[8, 4, 2, 1])
    output=model(input)
    print(output.shape)
