# Supplementary material for: Design of a corporate financial crisis prediction model based on improved ABC-RNN+Bi-LSTM algorithm in the context of sustainable development
Source: PeerJ Comput Sci. 2023 Apr 26;9:e1287. doi: 10.7717/peerj-cs.1287 (PMC10280568; doi:10.7717/peerj-cs.1287)
Supplement: Supplemental Information 1 [file peerj-cs-09-1287-s001.zip › code/attention/backbone/Container.py]

import torch
import torch.nn as nn
from functools import partial
import math
from timm.models.vision_transformer import VisionTransformer, _cfg
from timm.models.registry import register_model
from timm.models.layers import trunc_normal_, DropPath, to_2tuple
import pdb

__all__ = [
    'deit_tiny_patch16_224', 'deit_small_patch16_224', 'deit_base_patch16_224',
    'deit_tiny_distilled_patch16_224', 'deit_small_distilled_patch16_224',
    'deit_base_distilled_patch16_224', 'deit_base_patch16_384',
    'deit_base_distilled_patch16_384', 'container_light'
]

class Mlp(nn.Module):
    # taken from https://github.com/rwightman/pytorch-image-models/blob/master/timm/models/vision_transformer.py
    def __init__(self, in_features, hidden_features=None, out_features=None, act_layer=nn.GELU, drop=0.):
        super().__init__()
        out_features = out_features or in_features
        hidden_features = hidden_features or in_features
        self.fc1 = nn.Linear(in_features, hidden_features)
        self.act = act_layer()
        self.fc2 = nn.Linear(hidden_features, out_features)
        self.drop = nn.Dropout(drop)

    def forward(self, x):
        x = self.fc1(x)
        x = self.act(x)
        x = self.drop(x)
        x = self.fc2(x)
        x = self.drop(x)
        return x

class CMlp(nn.Module):
    # taken from https://github.com/rwightman/pytorch-image-models/blob/master/timm/models/vision_transformer.py
    def __init__(self, in_features, hidden_features=None, out_features=None, act_layer=nn.GELU, drop=0.):
        super().__init__()
        out_features = out_features or in_features
        hidden_features = hidden_features or in_features
        self.fc1 = nn.Conv2d(in_features, hidden_features, 1)
        self.act = act_layer()
        self.fc2 = nn.Conv2d(hidden_features, out_features, 1)
        self.drop = nn.Dropout(drop)

    def forward(self, x):
        x = self.fc1(x)
        x = self.act(x)
        x = self.drop(x)
        x = self.fc2(x)
        x = self.drop(x)
        return x

    
    
class Attention(nn.Module):
    # taken from https://github.com/rwightman/pytorch-image-models/blob/master/timm/models/vision_transformer.py
    def __init__(self, dim, num_heads=8, qkv_bias=False, qk_scale=None, attn_drop=0., proj_drop=0.):
        super().__init__()
        self.num_heads = num_heads
        head_dim = dim // num_heads
        # NOTE scale factor was wrong in my original version, can set manually to be compat with prev weights
        self.scale = qk_scale or head_dim ** -0.5

        self.qkv = nn.Linear(dim, dim * 3, bias=qkv_bias)
        self.attn_drop = nn.Dropout(attn_drop)
        self.proj = nn.Linear(dim, dim)
        self.proj_drop = nn.Dropout(proj_drop)

    def forward(self, x):
        pdb.set_trace()
        B, N, C = x.shape
        qkv = self.qkv(x).reshape(B, N, 3, self.num_heads, C // self.num_heads).permute(2, 0, 3, 1, 4)
        q, k, v = qkv[0], qkv[1], qkv[2]   # make torchscript happy (cannot use tensor as tuple)

        attn = (q @ k.transpose(-2, -1)) * self.scale
        attn = attn.softmax(dim=-1)
        attn = self.attn_drop(attn)

        x = (attn @ v).transpose(1, 2).reshape(B, N, C)
        x = self.proj(x)
        x = self.proj_drop(x)
        return x
    
class Attention_pure(nn.Module):
    # taken from https://github.com/rwightman/pytorch-image-models/blob/master/timm/models/vision_transformer.py
    def __init__(self, dim, num_heads=8, qkv_bias=False, qk_scale=None, attn_drop=0., proj_drop=0.):
        super().__init__()
        self.num_heads = num_heads
        head_dim = dim // num_heads
        # NOTE scale factor was wrong in my original version, can set manually to be compat with prev weights
        self.scale = qk_scale or head_dim ** -0.5

        self.attn_drop = nn.Dropout(attn_drop)
        self.proj_drop = nn.Dropout(proj_drop)

    def forward(self, x):
        B, N, C = x.shape
        C = int(C // 3)
        qkv = x.reshape(B, N, 3, self.num_heads, C // self.num_heads).permute(2, 0, 3, 1, 4)
        q, k, v = qkv[0], qkv[1], qkv[2]   # make torchscript happy (cannot use tensor as tuple)
        attn = (q @ k.transpose(-2, -1)) * self.scale
        attn = attn.softmax(dim=-1)
        attn = self.attn_drop(attn)

        x = (attn @ v).transpose(1, 2).reshape(B, N, C)
        x = self.proj_drop(x)
        return x
    

class MixBlock(nn.Module):
    # taken from https://github.com/rwightman/pytorch-image-models/blob/master/timm/models/vision_transformer.py
    def __init__(self, dim, num_heads, mlp_ratio=4., qkv_bias=False, qk_scale=None, drop=0., attn_drop=0.,
                 drop_path=0., act_layer=nn.GELU, norm_layer=nn.LayerNorm):
        super().__init__()
        self.dim = dim
        self.pos_embed = nn.Conv2d(dim, dim, 3, padding=1, groups=dim)
        self.norm1 = nn.BatchNorm2d(dim)
        self.conv1 = nn.Conv2d(dim, 3 * dim, 1)
        self.conv2 = nn.Conv2d(dim, dim, 1)
        self.conv = nn.Conv2d(dim, dim, 5, padding=2, groups=dim)
        self.attn = Attention_pure(
            dim,
            num_heads=num_heads, qkv_bias=qkv_bias, qk_scale=qk_scale,
            attn_drop=attn_drop, proj_drop=drop)
        # NOTE: drop path for stochastic depth, we shall see if this is better than dropout here
        self.drop_path = DropPath(drop_path) if drop_path > 0. else nn.Identity()
        self.norm2 = nn.BatchNorm2d(dim)
        mlp_hidden_dim = int(dim * mlp_ratio)
        self.mlp = CMlp(in_features=dim, hidden_features=mlp_hidden_dim, act_layer=act_layer, drop=drop)
        self.sa_weight = nn.Parameter(torch.Tensor([0.0]))


    def forward(self, x):
        x = x + self.pos_embed(x)
        B, _, H, W = x.shape
        residual = x
        x = self.norm1(x)
        qkv = self.conv1(x)
        
        conv = qkv[:, 2 * self.dim:, :, :]
        conv = self.conv(conv)
        
        sa = qkv.flatten(2).transpose(1, 2)
        sa = self.attn(sa)
        sa = sa.reshape(B, H, W, -1).permute(0, 3, 1, 2).contiguous()
        
        x = residual + self.drop_path(self.conv2(torch.sigmoid(self.sa_weight) * sa + (1 - torch.sigmoid(self.sa_weight)) * conv))
        x = x + self.drop_path(self.mlp(self.norm2(x)))
        return x
    

class CBlock(nn.Module):
    # taken from https://github.com/rwightman/pytorch-image-models/blob/master/timm/models/vision_transformer.py
    def __init__(self, dim, num_heads, mlp_ratio=4., qkv_bias=False, qk_scale=None, drop=0., attn_drop=0.,
                 drop_path=0., act_layer=nn.GELU, norm_layer=nn.LayerNorm):
        super().__init__()
        self.pos_embed = nn.Conv2d(dim, dim, 3, padding=1, groups=dim)
        self.norm1 = nn.BatchNorm2d(dim)
        self.conv1 = nn.Conv2d(dim, dim, 1)
        self.conv2 = nn.Conv2d(dim, dim, 1)
        self.attn = nn.Conv2d(dim, dim, 5, padding=2, groups=dim)
        # NOTE: drop path for stochastic depth, we shall see if this is better than dropout here
        self.drop_path = DropPath(drop_path) if drop_path > 0. else nn.Identity()
        self.norm2 = nn.BatchNorm2d(dim)
        mlp_hidden_dim = int(dim * mlp_ratio)
        self.mlp = CMlp(in_features=dim, hidden_features=mlp_hidden_dim, act_layer=act_layer, drop=drop)

    def forward(self, x):
        x = x + self.pos_embed(x)
        x = x + self.drop_path(self.conv2(self.attn(self.conv1(self.norm1(x)))))
        x = x + self.drop_path(self.mlp(self.norm2(x)))
        return x
    
class Block(nn.Module):
    # taken from https://github.com/rwightman/pytorch-image-models/blob/master/timm/models/vision_transformer.py
    def __init__(self, dim, num_heads, mlp_ratio=4., qkv_bias=False, qk_scale=None, drop=0., attn_drop=0.,
                 drop_path=0., act_layer=nn.GELU, norm_layer=nn.LayerNorm):
        super().__init__()
        self.norm1 = norm_layer(dim)
        self.attn = Attention(
            dim,
            num_heads=num_heads, qkv_bias=qkv_bias, qk_scale=qk_scale,
            attn_drop=attn_drop, proj_drop=drop)
        # NOTE: drop path for stochastic depth, we shall see if this is better than dropout here
        self.drop_path = DropPath(drop_path) if drop_path > 0. else nn.Identity()
        self.norm2 = norm_layer(dim)
        mlp_hidden_dim = int(dim * mlp_ratio)
        self.mlp = Mlp(in_features=dim, hidden_features=mlp_hidden_dim, act_layer=act_layer, drop=drop)

    def forward(self, x):
        x = x + self.drop_path(self.attn(self.norm1(x)))
        x = x + self.drop_path(self.mlp(self.norm2(x)))
        return x
    

    
class PatchEmbed(nn.Module):
    # taken from https://github.com/rwightman/pytorch-image-models/blob/master/timm/models/vision_transformer.py
    """ Image to Patch Embedding
    """
    def __init__(self, img_size=224, patch_size=16, in_chans=3, embed_dim=768):
        super().__init__()
        img_size = to_2tuple(img_size)
        patch_size = to_2tuple(patch_size)
        num_patches = (img_size[1] // patch_size[1]) * (img_size[0] // patch_size[0])
        self.img_size = img_size
        self.patch_size = patch_size
        self.num_patches = num_patches
        self.norm = nn.LayerNorm(embed_dim)
        self.proj = nn.Conv2d(in_chans, embed_dim, kernel_size=patch_size, stride=patch_size)

    def forward(self, x):
        B, C, H, W = x.shape
        # FIXME look at relaxing size constraints
        assert H == self.img_size[0] and W == self.img_size[1], \
            f"Input image size ({H}*{W}) doesn't match model ({self.img_size[0]}*{self.img_size[1]})."
        x = self.proj(x)
        B, C, H, W = x.shape
        x = x.flatten(2).transpose(1, 2)
        x = self.norm(x)
        x = x.reshape(B, H, W, -1).permute(0, 3, 1, 2).contiguous()
        return x
    
class HybridEmbed(nn.Module):
    # taken from https://github.com/rwightman/pytorch-image-models/blob/master/timm/models/vision_transformer.py
    def __init__(self, backbone, img_size=224, feature_size=None, in_chans=3, embed_dim=768):
        super().__init__()
        assert isinstance(backbone, nn.Module)
        img_size = to_2tuple(img_size)
        self.img_size = img_size
        self.backbone = backbone
        if feature_size is None:
            with torch.no_grad():
                # FIXME this is hacky, but most reliable way of determining the exact dim of the output feature
                # map for all networks, the feature metadata has reliable channel and stride info, but using
                # stride to calc feature dim requires info about padding of each stage that isn't captured.
                training = backbone.training
                if training:
                    backbone.eval()
                o = self.backbone(torch.zeros(1, in_chans, img_size[0], img_size[1]))
                if isinstance(o, (list, tuple)):
                    o = o[-1]  # last feature if backbone outputs list/tuple of features
                feature_size = o.shape[-2:]
                feature_dim = o.shape[1]
                backbone.train(training)
        else:
            feature_size = to_2tuple(feature_size)
            if hasattr(self.backbone, 'feature_info'):
                feature_dim = self.backbone.feature_info.channels()[-1]
            else:
                feature_dim = self.backbone.num_features
        self.num_patches = feature_size[0] * feature_size[1]
        self.proj = nn.Conv2d(feature_dim, embed_dim, 1)

    def forward(self, x):
        x = self.backbone(x)
        if isinstance(x, (list, tuple)):
            x = x[-1]  # last feature if backbone outputs list/tuple of features
        x = self.proj(x).flatten(2).transpose(1, 2)
        return x

        
class VisionTransformer(nn.Module):
    # taken from https://github.com/rwightman/pytorch-image-models/blob/master/timm/models/vision_transformer.py
    """ Vision Transformer
    A PyTorch impl of : `An Image is Worth 16x16 Words: Transformers for Image Recognition at Scale`  -
        https://arxiv.org/abs/2010.11929
    """
    def __init__(self, img_size=[224, 56, 28, 14], patch_size=[4, 2, 2, 2], in_chans=3, num_classes=1000, embed_dim=[64, 128, 320, 512], depth=[3, 4, 8, 3],
                 num_heads=12, mlp_ratio=[8, 8, 4, 4], qkv_bias=True, qk_scale=None, representation_size=None,
                 drop_rate=0., attn_drop_rate=0., drop_path_rate=0., hybrid_backbone=None, norm_layer=None):
        """
        Args:
            img_size (int, tuple): input image size
            patch_size (int, tuple): patch size
            in_chans (int): number of input channels
            num_classes (int): number of classes for classification head
            embed_dim (int): embedding dimension
            depth (int): depth of transformer
            num_heads (int): number of attention heads
            mlp_ratio (int): ratio of mlp hidden dim to embedding dim
            qkv_bias (bool): enable bias for qkv if True
            qk_scale (float): override default qk scale of head_dim ** -0.5 if set
            representation_size (Optional[int]): enable and set representation layer (pre-logits) to this value if set
            drop_rate (float): dropout rate
            attn_drop_rate (float): attention dropout rate
            drop_path_rate (float): stochastic depth rate
            hybrid_backbone (nn.Module): CNN backbone to use in-place of PatchEmbed module
            norm_layer: (nn.Module): normalization layer
        """
        super().__init__()
        self.num_classes = num_classes
        self.num_features = self.embed_dim = embed_dim  # num_features for consistency with other models
        norm_layer = norm_layer or partial(nn.LayerNorm, eps=1e-6) 
        self.embed_dim = embed_dim
        self.depth = depth
        if hybrid_backbone is not None:
            self.patch_embed = HybridEmbed(
                hybrid_backbone, img_size=img_size, in_chans=in_chans, embed_dim=embed_dim)
        else:
            self.patch_embed1 = PatchEmbed(
                img_size=img_size[0], patch_size=patch_size[0], in_chans=in_chans, embed_dim=embed_dim[0])
            self.patch_embed2 = PatchEmbed(
                img_size=img_size[1], patch_size=patch_size[1], in_chans=embed_dim[0], embed_dim=embed_dim[1])
            self.patch_embed3 = PatchEmbed(
                img_size=img_size[2], patch_size=patch_size[2], in_chans=embed_dim[1], embed_dim=embed_dim[2])
            self.patch_embed4 = PatchEmbed(
                img_size=img_size[3], patch_size=patch_size[3], in_chans=embed_dim[2], embed_dim=embed_dim[3])
        num_patches1 = self.patch_embed1.num_patches
        num_patches2 = self.patch_embed2.num_patches
        num_patches3 = self.patch_embed3.num_patches
        num_patches4 = self.patch_embed4.num_patches
    
        self.pos_drop = nn.Dropout(p=drop_rate)
        self.mixture =True
        dpr = [x.item() for x in torch.linspace(0, drop_path_rate, sum(depth))]  # stochastic depth decay rule
        self.blocks1 = nn.ModuleList([
            CBlock(
                dim=embed_dim[0], num_heads=num_heads, mlp_ratio=mlp_ratio[0], qkv_bias=qkv_bias, qk_scale=qk_scale,
                drop=drop_rate, attn_drop=attn_drop_rate, drop_path=dpr[i], norm_layer=norm_layer)
            for i in range(depth[0])])
        self.blocks2 = nn.ModuleList([
            CBlock(
                dim=embed_dim[1], num_heads=num_heads, mlp_ratio=mlp_ratio[1], qkv_bias=qkv_bias, qk_scale=qk_scale,
                drop=drop_rate, attn_drop=attn_drop_rate, drop_path=dpr[i+depth[0]], norm_layer=norm_layer)
            for i in range(depth[1])])
        self.blocks3 = nn.ModuleList([
            CBlock(
                dim=embed_dim[2], num_heads=num_heads, mlp_ratio=mlp_ratio[2], qkv_bias=qkv_bias, qk_scale=qk_scale,
                drop=drop_rate, attn_drop=attn_drop_rate, drop_path=dpr[i+depth[0]+depth[1]], norm_layer=norm_layer)
            for i in range(depth[2])])
        self.blocks4 = nn.ModuleList([
            MixBlock(
                dim=embed_dim[3], num_heads=num_heads, mlp_ratio=mlp_ratio[3], qkv_bias=qkv_bias, qk_scale=qk_scale,
                drop=drop_rate, attn_drop=attn_drop_rate, drop_path=dpr[i+depth[0]+depth[1]+depth[2]], norm_layer=norm_layer)
            for i in range(depth[3])])
        self.norm = nn.BatchNorm2d(embed_dim[-1])

        # Representation layer
        if representation_size:
            self.num_features = representation_size
            self.pre_logits = nn.Sequential(OrderedDict([
                ('fc', nn.Linear(embed_dim, representation_size)),
                ('act', nn.Tanh())
            ]))
        else:
            self.pre_logits = nn.Identity()

        # Classifier head
        self.head = nn.Linear(embed_dim[-1], num_classes) if num_classes > 0 else nn.Identity()
        
        self.apply(self._init_weights)

    def _init_weights(self, m):
        if isinstance(m, nn.Linear):
            trunc_normal_(m.weight, std=.02)
            if isinstance(m, nn.Linear) and m.bias is not None:
                nn.init.constant_(m.bias, 0)
        elif isinstance(m, nn.LayerNorm):
            nn.init.constant_(m.bias, 0)
            nn.init.constant_(m.weight, 1.0)

    @torch.jit.ignore
    def no_weight_decay(self):
        return {'pos_embed', 'cls_token'}

    def get_classifier(self):
        return self.head

    def reset_classifier(self, num_classes, global_pool=''):
        self.num_classes = num_classes
        self.head = nn.Linear(self.embed_dim, num_classes) if num_classes > 0 else nn.Identity()

    def forward_features(self, x):
        B = x.shape[0]
        x = self.patch_embed1(x)
        x = self.pos_drop(x)
        for blk in self.blocks1:
            x = blk(x)
        x = self.patch_embed2(x)
        for blk in self.blocks2:
            x = blk(x)
        x = self.patch_embed3(x)
        for blk in self.blocks3:
            x = blk(x)
        x = self.patch_embed4(x)
        for blk in self.blocks4:
            x = blk(x)
        x = self.norm(x)
        x = self.pre_logits(x)
        return x

    def forward(self, x):
        x = self.forward_features(x)
        x = x.flatten(2).mean(-1)
        x = self.head(x)
        return x


@register_model
def container_v1_light(pretrained=False, **kwargs):
    model = VisionTransformer(
        img_size=[224, 56, 28, 14], patch_size=[4, 2, 2, 2], embed_dim=[64, 128, 320, 512], depth=[3, 4, 8, 3], num_heads=16, mlp_ratio=[8, 8, 4, 4], qkv_bias=True,
        norm_layer=partial(nn.LayerNorm, eps=1e-6), **kwargs)
    model.default_cfg = _cfg()
    if pretrained:
        checkpoint = torch.hub.load_state_dict_from_url(
            url="https://dl.fbaipublicfiles.com/deit/deit_tiny_patch16_224-a1311bcf.pth",
            map_location="cpu", check_hash=True
        )
        model.load_state_dict(checkpoint["model"])
    return model

if __name__ == '__main__':
    input=torch.randn(1,3,224,224)
    model = VisionTransformer(
        img_size=[224, 56, 28, 14], 
        patch_size=[4, 2, 2, 2], 
        embed_dim=[64, 128, 320, 512], 
        depth=[3, 4, 8, 3], 
        num_heads=16, 
        mlp_ratio=[8, 8, 4, 4], 
        qkv_bias=True,
        norm_layer=partial(nn.LayerNorm, eps=1e-6))
    output=model(input)
    print(output.shape)
