# Supplementary material for: Design of a corporate financial crisis prediction model based on improved ABC-RNN+Bi-LSTM algorithm in the context of sustainable development
Source: PeerJ Comput Sci. 2023 Apr 26;9:e1287. doi: 10.7717/peerj-cs.1287 (PMC10280568; doi:10.7717/peerj-cs.1287)
Supplement: Supplemental Information 1 [file peerj-cs-09-1287-s001.zip › code/attention/backbone/ShuffleTransformer.py]

import torch
from torch import nn, einsum
from einops import rearrange, repeat
import torch.utils.checkpoint as checkpoint
from timm.models.layers import DropPath, to_2tuple, trunc_normal_


class Mlp(nn.Module):
    def __init__(self, in_features, hidden_features=None, out_features=None, act_layer=nn.ReLU6, drop=0., stride=False):
        super().__init__()
        self.stride = stride
        out_features = out_features or in_features
        hidden_features = hidden_features or in_features
        self.fc1 = nn.Conv2d(in_features, hidden_features, 1, 1, 0, bias=True)
        self.act = act_layer()
        self.fc2 = nn.Conv2d(hidden_features, out_features, 1, 1, 0, bias=True)
        self.drop = nn.Dropout(drop, inplace=True)

    def forward(self, x):
        x = self.fc1(x)
        x = self.act(x)
        x = self.drop(x)
        x = self.fc2(x)
        x = self.drop(x)
        return x

class Attention(nn.Module):
    def __init__(self, dim, num_heads, window_size=1, shuffle=False, qkv_bias=False, qk_scale=None, attn_drop=0., proj_drop=0., relative_pos_embedding=False):
        super().__init__()
        self.num_heads = num_heads
        self.relative_pos_embedding = relative_pos_embedding
        head_dim = dim // self.num_heads
        self.ws = window_size
        self.shuffle = shuffle

        self.scale = qk_scale or head_dim ** -0.5

        self.to_qkv = nn.Conv2d(dim, dim * 3, 1, bias=False)

        self.attn_drop = nn.Dropout(attn_drop)
        self.proj = nn.Conv2d(dim, dim, 1)
        self.proj_drop = nn.Dropout(proj_drop)

        if self.relative_pos_embedding:
            # define a parameter table of relative position bias
            self.relative_position_bias_table = nn.Parameter(
                torch.zeros((2 * window_size - 1) * (2 * window_size - 1), num_heads))  # 2*Wh-1 * 2*Ww-1, nH

            # get pair-wise relative position index for each token inside the window
            coords_h = torch.arange(self.ws)
            coords_w = torch.arange(self.ws)
            coords = torch.stack(torch.meshgrid([coords_h, coords_w]))  # 2, Wh, Ww
            coords_flatten = torch.flatten(coords, 1)  # 2, Wh*Ww
            relative_coords = coords_flatten[:, :, None] - coords_flatten[:, None, :]  # 2, Wh*Ww, Wh*Ww
            relative_coords = relative_coords.permute(1, 2, 0).contiguous()  # Wh*Ww, Wh*Ww, 2
            relative_coords[:, :, 0] += self.ws - 1  # shift to start from 0
            relative_coords[:, :, 1] += self.ws - 1
            relative_coords[:, :, 0] *= 2 * self.ws - 1
            relative_position_index = relative_coords.sum(-1)  # Wh*Ww, Wh*Ww
            self.register_buffer("relative_position_index", relative_position_index)

            trunc_normal_(self.relative_position_bias_table, std=.02)
            # print('The relative_pos_embedding is used')

    def forward(self, x):
        b, c, h, w = x.shape
        qkv = self.to_qkv(x)

        if self.shuffle:
            q, k, v = rearrange(qkv, 'b (qkv h d) (ws1 hh) (ws2 ww) -> qkv (b hh ww) h (ws1 ws2) d', h=self.num_heads, qkv=3, ws1=self.ws, ws2=self.ws)
        else:
            q, k, v = rearrange(qkv, 'b (qkv h d) (hh ws1) (ww ws2) -> qkv (b hh ww) h (ws1 ws2) d', h=self.num_heads, qkv=3, ws1=self.ws, ws2=self.ws)

        dots = (q @ k.transpose(-2, -1)) * self.scale

        if self.relative_pos_embedding:
            relative_position_bias = self.relative_position_bias_table[self.relative_position_index.view(-1)].view(
            self.ws * self.ws, self.ws * self.ws, -1)  # Wh*Ww,Wh*Ww,nH
            relative_position_bias = relative_position_bias.permute(2, 0, 1).contiguous()  # nH, Wh*Ww, Wh*Ww
            dots += relative_position_bias.unsqueeze(0)

        attn = dots.softmax(dim=-1)
        out = attn @ v

        if self.shuffle:
            out = rearrange(out, '(b hh ww) h (ws1 ws2) d -> b (h d) (ws1 hh) (ws2 ww)', h=self.num_heads, b=b, hh=h//self.ws, ws1=self.ws, ws2=self.ws)
        else:
            out = rearrange(out, '(b hh ww) h (ws1 ws2) d -> b (h d) (hh ws1) (ww ws2)', h=self.num_heads, b=b, hh=h//self.ws, ws1=self.ws, ws2=self.ws)
 
        out = self.proj(out)
        out = self.proj_drop(out)

        return out

class Block(nn.Module):
    def __init__(self, dim, out_dim, num_heads, window_size=1, shuffle=False, mlp_ratio=4., qkv_bias=False, qk_scale=None, drop=0., attn_drop=0.,
                 drop_path=0., act_layer=nn.ReLU6, norm_layer=nn.BatchNorm2d, stride=False, relative_pos_embedding=False):
        super().__init__()
        self.norm1 = norm_layer(dim)
        self.attn = Attention(
            dim, num_heads=num_heads, window_size=window_size, shuffle=shuffle, qkv_bias=qkv_bias, qk_scale=qk_scale, 
            attn_drop=attn_drop, proj_drop=drop, relative_pos_embedding=relative_pos_embedding)
        self.local = nn.Conv2d(dim, dim, window_size, 1, window_size//2, groups=dim, bias=qkv_bias)
        self.drop_path = DropPath(drop_path) if drop_path > 0. else nn.Identity()
        self.norm2 = norm_layer(dim)
        mlp_hidden_dim = int(dim * mlp_ratio)
        self.mlp = Mlp(in_features=dim, hidden_features=mlp_hidden_dim, out_features=out_dim, act_layer=act_layer, drop=drop, stride=stride)
        self.norm3 = norm_layer(dim)
        # print("input dim={}, output dim={}, stride={}, expand={}, num_heads={}".format(dim, out_dim, stride, shuffle, num_heads))

    def forward(self, x):
        x = x + self.drop_path(self.attn(self.norm1(x)))
        x = x + self.local(self.norm2(x)) # local connection
        x = x + self.drop_path(self.mlp(self.norm3(x)))
        return x


class PatchMerging(nn.Module):
    def __init__(self, dim, out_dim, norm_layer=nn.BatchNorm2d):
        super().__init__()
        self.dim = dim
        self.out_dim = out_dim
        self.norm = norm_layer(dim)
        self.reduction = nn.Conv2d(dim, out_dim, 2, 2, 0, bias=False)

    def forward(self, x):
        x = self.norm(x)
        x = self.reduction(x)
        return x

    def extra_repr(self) -> str:
        return f"input dim={self.dim}, out dim={self.out_dim}"


class StageModule(nn.Module):
    def __init__(self, layers, dim, out_dim, num_heads, window_size=1, shuffle=True, mlp_ratio=4., qkv_bias=False, qk_scale=None, drop=0., attn_drop=0.,
                 drop_path=0., act_layer=nn.ReLU6, norm_layer=nn.BatchNorm2d, relative_pos_embedding=False):
        super().__init__()
        assert layers % 2 == 0, 'Stage layers need to be divisible by 2 for regular and shifted block.'

        if dim != out_dim:
            self.patch_partition = PatchMerging(dim, out_dim)
        else:
            self.patch_partition = None

        num = layers // 2
        self.layers = nn.ModuleList([])
        for idx in range(num):
            the_last = (idx==num-1)
            self.layers.append(nn.ModuleList([
                Block(dim=out_dim, out_dim=out_dim, num_heads=num_heads, window_size=window_size, shuffle=False, mlp_ratio=mlp_ratio,
                      qkv_bias=qkv_bias, qk_scale=qk_scale, drop=drop, attn_drop=attn_drop, drop_path=drop_path,
                      relative_pos_embedding=relative_pos_embedding),
                Block(dim=out_dim, out_dim=out_dim, num_heads=num_heads, window_size=window_size, shuffle=shuffle, mlp_ratio=mlp_ratio,
                      qkv_bias=qkv_bias, qk_scale=qk_scale, drop=drop, attn_drop=attn_drop, drop_path=drop_path, 
                      relative_pos_embedding=relative_pos_embedding)
            ]))

    def forward(self, x):
        if self.patch_partition:
            x = self.patch_partition(x)
            
        for regular_block, shifted_block in self.layers:
            x = regular_block(x)
            x = shifted_block(x)
        return x


class PatchEmbedding(nn.Module):
    def __init__(self, inter_channel=32, out_channels=48):
        super().__init__()
        self.conv1 = nn.Sequential(
            nn.Conv2d(3, inter_channel, kernel_size=3, stride=2, padding=1),
            nn.BatchNorm2d(inter_channel),
            nn.ReLU6(inplace=True)
        )
        self.conv2 = nn.Sequential(
            nn.Conv2d(inter_channel, out_channels, kernel_size=3, stride=2, padding=1),
            nn.BatchNorm2d(out_channels),
            nn.ReLU6(inplace=True)
        )
        self.conv3 = nn.Conv2d(out_channels, out_channels, kernel_size=1, stride=1, padding=0)

    def forward(self, x):
        x = self.conv3(self.conv2(self.conv1(x)))
        return x


class ShuffleTransformer(nn.Module):
    def __init__(self, img_size=224, in_chans=3, num_classes=1000, token_dim=32, embed_dim=96, mlp_ratio=4., layers=[2,2,6,2], num_heads=[3,6,12,24], 
                relative_pos_embedding=True, shuffle=True, window_size=7, qkv_bias=False, qk_scale=None, drop_rate=0., attn_drop_rate=0., drop_path_rate=0., 
                has_pos_embed=False, **kwargs):
        super().__init__()
        self.num_classes = num_classes
        self.num_features = self.embed_dim = embed_dim  # num_features for consistency with other models
        self.has_pos_embed = has_pos_embed
        dims = [i*32 for i in num_heads]

        self.to_token = PatchEmbedding(inter_channel=token_dim, out_channels=embed_dim)

        num_patches = (img_size*img_size) // 16

        if self.has_pos_embed:
            self.pos_embed = nn.Parameter(data=get_sinusoid_encoding(n_position=num_patches, d_hid=embed_dim), requires_grad=False)
            self.pos_drop = nn.Dropout(p=drop_rate)

        dpr = [x.item() for x in torch.linspace(0, drop_path_rate, 4)]  # stochastic depth decay rule
        self.stage1 = StageModule(layers[0], embed_dim, dims[0], num_heads[0], window_size=window_size, shuffle=shuffle,
                                  mlp_ratio=mlp_ratio, qkv_bias=qkv_bias, qk_scale=qk_scale, drop=drop_rate, attn_drop=attn_drop_rate, drop_path=dpr[0],
                                  relative_pos_embedding=relative_pos_embedding)
        self.stage2 = StageModule(layers[1], dims[0], dims[1], num_heads[1], window_size=window_size, shuffle=shuffle,
                                  mlp_ratio=mlp_ratio, qkv_bias=qkv_bias, qk_scale=qk_scale, drop=drop_rate, attn_drop=attn_drop_rate, drop_path=dpr[1],
                                  relative_pos_embedding=relative_pos_embedding)
        self.stage3 = StageModule(layers[2], dims[1], dims[2], num_heads[2], window_size=window_size, shuffle=shuffle,
                                  mlp_ratio=mlp_ratio, qkv_bias=qkv_bias, qk_scale=qk_scale, drop=drop_rate, attn_drop=attn_drop_rate, drop_path=dpr[2],
                                  relative_pos_embedding=relative_pos_embedding)
        self.stage4 = StageModule(layers[3], dims[2], dims[3], num_heads[3], window_size=window_size, shuffle=shuffle, 
                                  mlp_ratio=mlp_ratio, qkv_bias=qkv_bias, qk_scale=qk_scale, drop=drop_rate, attn_drop=attn_drop_rate, drop_path=dpr[3],
                                  relative_pos_embedding=relative_pos_embedding)

        self.avgpool = nn.AdaptiveAvgPool2d((1, 1))
        # Classifier head
        self.head = nn.Linear(dims[3], num_classes) if num_classes > 0 else nn.Identity()

        self.apply(self._init_weights)

    def _init_weights(self, m):
        if isinstance(m, (nn.BatchNorm2d, nn.GroupNorm, nn.LayerNorm)):
            nn.init.constant_(m.weight, 1.0)
            nn.init.constant_(m.bias, 0)
        elif isinstance(m, (nn.Linear, nn.Conv2d)):
            trunc_normal_(m.weight, std=.02)
            if isinstance(m, (nn.Linear, nn.Conv2d)) and m.bias is not None:
                nn.init.constant_(m.bias, 0)

    @torch.jit.ignore
    def no_weight_decay(self):
        return {'pos_embed'}

    @torch.jit.ignore
    def no_weight_decay_keywords(self):
        return {'relative_position_bias_table'}

    def get_classifier(self):
        return self.head

    def reset_classifier(self, num_classes, global_pool=''):
        self.num_classes = num_classes
        self.head = nn.Linear(self.embed_dim, num_classes) if num_classes > 0 else nn.Identity()

    def forward_features(self, x):
        x = self.to_token(x)
        b, c, h, w = x.shape

        if self.has_pos_embed:
            x = x + self.pos_embed.view(1, h, w, c).permute(0, 3, 1, 2)
            x = self.pos_drop(x)

        x = self.stage1(x)
        x = self.stage2(x)
        x = self.stage3(x)
        x = self.stage4(x)

        x = self.avgpool(x)
        x = torch.flatten(x, 1)
        return x

    def forward(self, x):
        x = self.forward_features(x)
        x = self.head(x)
        return x


if __name__ == '__main__':
    input=torch.randn(1,3,224,224)
    sft = ShuffleTransformer()
    output=sft(input)
    print(output.shape)
