# Supplementary material for: Design of a corporate financial crisis prediction model based on improved ABC-RNN+Bi-LSTM algorithm in the context of sustainable development
Source: PeerJ Comput Sci. 2023 Apr 26;9:e1287. doi: 10.7717/peerj-cs.1287 (PMC10280568; doi:10.7717/peerj-cs.1287)
Supplement: Supplemental Information 1 [file peerj-cs-09-1287-s001.zip › code/attention/conv/CondConv.py]

import torch
from torch import nn
from torch.nn import functional as F

class Attention(nn.Module):
    def __init__(self,in_planes,K,init_weight=True):
        super().__init__()
        self.avgpool=nn.AdaptiveAvgPool2d(1)
        self.net=nn.Conv2d(in_planes,K,kernel_size=1,bias=False)
        self.sigmoid=nn.Sigmoid()

        if(init_weight):
            self._initialize_weights()


    def _initialize_weights(self):
        for m in self.modules():
            if isinstance(m, nn.Conv2d):
                nn.init.kaiming_normal_(m.weight, mode='fan_out', nonlinearity='relu')
                if m.bias is not None:
                    nn.init.constant_(m.bias, 0)
            if isinstance(m ,nn.BatchNorm2d):
                nn.init.constant_(m.weight, 1)
                nn.init.constant_(m.bias, 0)

    def forward(self,x):
        att=self.avgpool(x) #bs,dim,1,1
        att=self.net(att).view(x.shape[0],-1) #bs,K
        return self.sigmoid(att)

class CondConv(nn.Module):
    def __init__(self,in_planes,out_planes,kernel_size,stride,padding=0,dilation=1,grounps=1,bias=True,K=4,init_weight=True):
        super().__init__()
        self.in_planes=in_planes
        self.out_planes=out_planes
        self.kernel_size=kernel_size
        self.stride=stride
        self.padding=padding
        self.dilation=dilation
        self.groups=grounps
        self.bias=bias
        self.K=K
        self.init_weight=init_weight
        self.attention=Attention(in_planes=in_planes,K=K,init_weight=init_weight)

        self.weight=nn.Parameter(torch.randn(K,out_planes,in_planes//grounps,kernel_size,kernel_size),requires_grad=True)
        if(bias):
            self.bias=nn.Parameter(torch.randn(K,out_planes),requires_grad=True)
        else:
            self.bias=None
        
        if(self.init_weight):
            self._initialize_weights()

        #TODO 初始化
    def _initialize_weights(self):
        for i in range(self.K):
            nn.init.kaiming_uniform_(self.weight[i])

    def forward(self,x):
        bs,in_planels,h,w=x.shape
        softmax_att=self.attention(x) #bs,K
        x=x.view(1,-1,h,w)
        weight=self.weight.view(self.K,-1) #K,-1
        aggregate_weight=torch.mm(softmax_att,weight).view(bs*self.out_planes,self.in_planes//self.groups,self.kernel_size,self.kernel_size) #bs*out_p,in_p,k,k

        if(self.bias is not None):
            bias=self.bias.view(self.K,-1) #K,out_p
            aggregate_bias=torch.mm(softmax_att,bias).view(-1) #bs,out_p
            output=F.conv2d(x,weight=aggregate_weight,bias=aggregate_bias,stride=self.stride,padding=self.padding,groups=self.groups*bs,dilation=self.dilation)
        else:
            output=F.conv2d(x,weight=aggregate_weight,bias=None,stride=self.stride,padding=self.padding,groups=self.groups*bs,dilation=self.dilation)
        
        output=output.view(bs,self.out_planes,h,w)
        return output

if __name__ == '__main__':
    input=torch.randn(2,32,64,64)
    m=CondConv(in_planes=32,out_planes=64,kernel_size=3,stride=1,padding=1,bias=False)
    out=m(input)
    print(out.shape)
