# Supplementary material for: Design of a corporate financial crisis prediction model based on improved ABC-RNN+Bi-LSTM algorithm in the context of sustainable development
Source: PeerJ Comput Sci. 2023 Apr 26;9:e1287. doi: 10.7717/peerj-cs.1287 (PMC10280568; doi:10.7717/peerj-cs.1287)
Supplement: Supplemental Information 1 [file peerj-cs-09-1287-s001.zip › code/attention/conv/DepthwiseSeparableConvolution.py]

import torch
from torch import nn

class DepthwiseSeparableConvolution(nn.Module):
    def __init__(self,in_ch,out_ch,kernel_size=3,stride=1,padding=1):
        super().__init__()
        self.depthwise_conv=nn.Conv2d(
            in_channels=in_ch,
            out_channels=in_ch,
            kernel_size=kernel_size,
            stride=stride,
            padding=padding,
            groups=in_ch
        )
        self.pointwise_conv=nn.Conv2d(
            in_channels=in_ch,
            out_channels=out_ch,
            kernel_size=1,
            stride=1,
            padding=0,
            groups=1
        )
        
    def forward(self, x):
        out=self.depthwise_conv(x)
        out=self.pointwise_conv(out)
        return out

if __name__ == '__main__':
    input=torch.randn(1,3,224,224)
    dsconv=DepthwiseSeparableConvolution(3,64)
    out=dsconv(input)
    print(out.shape)
    
