# Supplementary material for: Design of a corporate financial crisis prediction model based on improved ABC-RNN+Bi-LSTM algorithm in the context of sustainable development
Source: PeerJ Comput Sci. 2023 Apr 26;9:e1287. doi: 10.7717/peerj-cs.1287 (PMC10280568; doi:10.7717/peerj-cs.1287)
Supplement: Supplemental Information 1 [file peerj-cs-09-1287-s001.zip › code/attention/conv/Involution.py]

import math
from functools import partial

import torch
from torch import nn, select
from torch.nn import functional as F


class Involution(nn.Module):
    def __init__(self, kernel_size, in_channel=4, stride=1, group=1,ratio=4):
        super().__init__()
        self.kernel_size=kernel_size
        self.in_channel=in_channel
        self.stride=stride
        self.group=group
        assert self.in_channel%group==0
        self.group_channel=self.in_channel//group
        self.conv1=nn.Conv2d(
            self.in_channel,
            self.in_channel//ratio,
            kernel_size=1
        )
        self.bn=nn.BatchNorm2d(in_channel//ratio)
        self.relu=nn.ReLU()
        self.conv2=nn.Conv2d(
            self.in_channel//ratio,
            self.group*self.kernel_size*self.kernel_size,
            kernel_size=1
        )
        self.avgpool=nn.AvgPool2d(stride,stride) if stride>1 else nn.Identity()
        self.unfold=nn.Unfold(kernel_size=kernel_size,stride=stride,padding=kernel_size//2)
        

    def forward(self, inputs):
        B,C,H,W=inputs.shape
        weight=self.conv2(self.relu(self.bn(self.conv1(self.avgpool(inputs))))) #(bs,G*K*K,H//stride,W//stride)
        b,c,h,w=weight.shape
        weight=weight.reshape(b,self.group,self.kernel_size*self.kernel_size,h,w).unsqueeze(2) #(bs,G,1,K*K,H//stride,W//stride)

        x_unfold=self.unfold(inputs)
        x_unfold=x_unfold.reshape(B,self.group,C//self.group,self.kernel_size*self.kernel_size,H//self.stride,W//self.stride) #(bs,G,G//C,K*K,H//stride,W//stride)

        out=(x_unfold*weight).sum(dim=3)#(bs,G,G//C,1,H//stride,W//stride)
        out=out.reshape(B,C,H//self.stride,W//self.stride) #(bs,C,H//stride,W//stride)

        return out

if __name__ == '__main__':
    input=torch.randn(1,4,64,64)
    involution=Involution(kernel_size=3,in_channel=4,stride=2)
    out=involution(input)
    print(out.shape)
