# Supplementary material for: Design of a corporate financial crisis prediction model based on improved ABC-RNN+Bi-LSTM algorithm in the context of sustainable development
Source: PeerJ Comput Sci. 2023 Apr 26;9:e1287. doi: 10.7717/peerj-cs.1287 (PMC10280568; doi:10.7717/peerj-cs.1287)
Supplement: Supplemental Information 1 [file peerj-cs-09-1287-s001.zip › code/attention/fighingcv.egg-info/requires.txt]

filelock
requests
tqdm
pyyaml>=5.1
typing-extensions>=3.7.4.3
packaging>=20.9

[:python_version < "3.8"]
importlib_metadata

[all]
pytest
pytest-cov
datasets
soundfile
black==22.3
isort>=5.5.4
flake8>=3.8.3
flake8-bugbear

[dev]
pytest
pytest-cov
datasets
soundfile
black==22.3
isort>=5.5.4
flake8>=3.8.3
flake8-bugbear

[fastai]
toml
fastai>=2.4
fastcore>=1.3.27

[quality]
black==22.3
isort>=5.5.4
flake8>=3.8.3
flake8-bugbear

[tensorflow]
tensorflow
pydot
graphviz

[testing]
pytest
pytest-cov
datasets
soundfile

[torch]
torch
