# Supplementary material for: Design of a corporate financial crisis prediction model based on improved ABC-RNN+Bi-LSTM algorithm in the context of sustainable development
Source: PeerJ Comput Sci. 2023 Apr 26;9:e1287. doi: 10.7717/peerj-cs.1287 (PMC10280568; doi:10.7717/peerj-cs.1287)
Supplement: Supplemental Information 1 [file peerj-cs-09-1287-s001.zip › code/attention/huggingface_hub.egg-info/SOURCES.txt]

LICENSE
README.md
setup.py
model/huggingface_hub.egg-info/PKG-INFO
model/huggingface_hub.egg-info/SOURCES.txt
model/huggingface_hub.egg-info/dependency_links.txt
model/huggingface_hub.egg-info/entry_points.txt
model/huggingface_hub.egg-info/requires.txt
model/huggingface_hub.egg-info/top_level.txt
