# Supplementary material for: Design of a corporate financial crisis prediction model based on improved ABC-RNN+Bi-LSTM algorithm in the context of sustainable development
Source: PeerJ Comput Sci. 2023 Apr 26;9:e1287. doi: 10.7717/peerj-cs.1287 (PMC10280568; doi:10.7717/peerj-cs.1287)
Supplement: Supplemental Information 1 [file peerj-cs-09-1287-s001.zip › code/attention/mlp/mlp_mixer.py]

import torch
from torch import nn

class MlpBlock(nn.Module):
    def __init__(self,input_dim,mlp_dim=512) :
        super().__init__()
        self.fc1=nn.Linear(input_dim,mlp_dim)
        self.gelu=nn.GELU()
        self.fc2=nn.Linear(mlp_dim,input_dim)
    
    def forward(self,x):
        #x: (bs,tokens,channels) or (bs,channels,tokens)
        return self.fc2(self.gelu(self.fc1(x)))


class MixerBlock(nn.Module):
    def __init__(self,tokens_mlp_dim=16,channels_mlp_dim=1024,tokens_hidden_dim=32,channels_hidden_dim=1024):
        super().__init__()
        self.ln=nn.LayerNorm(channels_mlp_dim)
        self.tokens_mlp_block=MlpBlock(tokens_mlp_dim,mlp_dim=tokens_hidden_dim)
        self.channels_mlp_block=MlpBlock(channels_mlp_dim,mlp_dim=channels_hidden_dim)

    def forward(self,x):
        """
        x: (bs,tokens,channels)
        """
        ### tokens mixing
        y=self.ln(x)
        y=y.transpose(1,2) #(bs,channels,tokens)
        y=self.tokens_mlp_block(y) #(bs,channels,tokens)
        ### channels mixing
        y=y.transpose(1,2) #(bs,tokens,channels)
        out =x+y #(bs,tokens,channels)
        y=self.ln(out) #(bs,tokens,channels)
        y=out+self.channels_mlp_block(y) #(bs,tokens,channels)
        return y

class MlpMixer(nn.Module):
    def __init__(self,num_classes,num_blocks,patch_size,tokens_hidden_dim,channels_hidden_dim,tokens_mlp_dim,channels_mlp_dim):
        super().__init__()
        self.num_classes=num_classes
        self.num_blocks=num_blocks #num of mlp layers
        self.patch_size=patch_size
        self.tokens_mlp_dim=tokens_mlp_dim
        self.channels_mlp_dim=channels_mlp_dim
        self.embd=nn.Conv2d(3,channels_mlp_dim,kernel_size=patch_size,stride=patch_size) 
        self.ln=nn.LayerNorm(channels_mlp_dim)
        self.mlp_blocks=[]
        for _ in range(num_blocks):
            self.mlp_blocks.append(MixerBlock(tokens_mlp_dim,channels_mlp_dim,tokens_hidden_dim,channels_hidden_dim))
        self.fc=nn.Linear(channels_mlp_dim,num_classes)

    def forward(self,x):
        y=self.embd(x) # bs,channels,h,w
        bs,c,h,w=y.shape
        y=y.view(bs,c,-1).transpose(1,2) # bs,tokens,channels

        if(self.tokens_mlp_dim!=y.shape[1]):
            raise ValueError('Tokens_mlp_dim is not correct.')

        for i in range(self.num_blocks):
            y=self.mlp_blocks[i](y) # bs,tokens,channels
        y=self.ln(y) # bs,tokens,channels
        y=torch.mean(y,dim=1,keepdim=False) # bs,channels
        probs=self.fc(y) # bs,num_classes
        return probs
            


if __name__ == '__main__':
    mlp_mixer=MlpMixer(num_classes=1000,num_blocks=10,patch_size=10,tokens_hidden_dim=32,channels_hidden_dim=1024,tokens_mlp_dim=16,channels_mlp_dim=1024)
    input=torch.randn(50,3,40,40)
    output=mlp_mixer(input)
    print(output.shape)
    
