# Supplementary material for: Design of a corporate financial crisis prediction model based on improved ABC-RNN+Bi-LSTM algorithm in the context of sustainable development
Source: PeerJ Comput Sci. 2023 Apr 26;9:e1287. doi: 10.7717/peerj-cs.1287 (PMC10280568; doi:10.7717/peerj-cs.1287)
Supplement: Supplemental Information 1 [file peerj-cs-09-1287-s001.zip › code/attention/rep/acnet.py]

import torch
from torch import mean, nn
from collections import OrderedDict
from torch.nn import functional as F
import numpy as np
from numpy import random

def setup_seed(seed):
     torch.manual_seed(seed)
     torch.cuda.manual_seed_all(seed)
     np.random.seed(seed)
     random.seed(seed)
     torch.backends.cudnn.deterministic = True

def _conv_bn(input_channel,output_channel,kernel_size=3,padding=1,stride=1,groups=1):
     res=nn.Sequential()
     res.add_module('conv',nn.Conv2d(in_channels=input_channel,out_channels=output_channel,kernel_size=kernel_size,padding=padding,padding_mode='zeros',stride=stride,groups=groups,bias=False))
     res.add_module('bn',nn.BatchNorm2d(output_channel))
     return res

class ACNet(nn.Module):
     def __init__(self,input_channel,output_channel,kernel_size=3,groups=1,stride=1,deploy=False,use_se=False):
          super().__init__()
          self.use_se=use_se
          self.input_channel=input_channel
          self.output_channel=output_channel
          self.deploy=deploy
          self.kernel_size=kernel_size
          self.padding=kernel_size//2
          self.groups=groups
          self.activation=nn.ReLU()


          if(not self.deploy):
               self.brb_3x3=_conv_bn(input_channel,output_channel,kernel_size=3,padding=1,groups=groups)
               self.brb_1x3=_conv_bn(input_channel,output_channel,kernel_size=(1,3),padding=(0,1),groups=groups)
               self.brb_3x1=_conv_bn(input_channel,output_channel,kernel_size=(3,1),padding=(1,0),groups=groups)
          else:
               self.brb_rep=nn.Conv2d(in_channels=input_channel,out_channels=output_channel,kernel_size=self.kernel_size,padding=self.padding,padding_mode='zeros',stride=stride,bias=True)


     
     def forward(self, inputs):
          if(self.deploy):
               return self.activation(self.brb_rep(inputs))

          return self.activation(self.brb_1x3(inputs)+self.brb_3x1(inputs)+self.brb_3x3(inputs))

     
     

     def _switch_to_deploy(self):
          self.deploy=True
          kernel,bias=self._get_equivalent_kernel_bias()
          self.brb_rep=nn.Conv2d(in_channels=self.brb_3x3.conv.in_channels,out_channels=self.brb_3x3.conv.out_channels,
                                   kernel_size=self.brb_3x3.conv.kernel_size,padding=self.brb_3x3.conv.padding,
                                   padding_mode=self.brb_3x3.conv.padding_mode,stride=self.brb_3x3.conv.stride,
                                   groups=self.brb_3x3.conv.groups,bias=True)
          self.brb_rep.weight.data=kernel
          self.brb_rep.bias.data=bias
          #消除梯度更新
          for para in self.parameters():
               para.detach_()
          #删除没用的分支
          self.__delattr__('brb_3x3')
          self.__delattr__('brb_3x1')
          self.__delattr__('brb_1x3')


     #将1x3的卷积变成3x3的卷积参数
     def _pad_1x3_kernel(self,kernel):
          if(kernel is None):
               return 0
          else:
               return F.pad(kernel,[0,0,1,1])

     #将3x1的卷积变成3x3的卷积参数
     def _pad_3x1_kernel(self,kernel):
          if(kernel is None):
               return 0
          else:
               return F.pad(kernel,[1,1,0,0])


     #将identity，1x1,3x3的卷积融合到一起，变成一个3x3卷积的参数
     def _get_equivalent_kernel_bias(self):
          brb_3x3_weight,brb_3x3_bias=self._fuse_conv_bn(self.brb_3x3)
          brb_1x3_weight,brb_1x3_bias=self._fuse_conv_bn(self.brb_1x3)
          brb_3x1_weight,brb_3x1_bias=self._fuse_conv_bn(self.brb_3x1)
          return brb_3x3_weight+self._pad_1x3_kernel(brb_1x3_weight)+self._pad_3x1_kernel(brb_3x1_weight),brb_3x3_bias+brb_1x3_bias+brb_3x1_bias
     
     
     ### 将卷积和BN的参数融合到一起
     def _fuse_conv_bn(self,branch):
          kernel=branch.conv.weight
          running_mean=branch.bn.running_mean
          running_var=branch.bn.running_var
          gamma=branch.bn.weight
          beta=branch.bn.bias
          eps=branch.bn.eps
          
          std=(running_var+eps).sqrt()
          t=gamma/std
          t=t.view(-1,1,1,1)
          return kernel*t,beta-running_mean*gamma/std
          


if __name__ == '__main__':
    input=torch.randn(50,512,49,49)
    acnet=ACNet(512,512)
    acnet.eval()
    out=acnet(input)
    acnet._switch_to_deploy()
    out2=acnet(input)
    print('difference:')
    print(((out2-out)**2).sum())
    
