# Supplementary material for: Design of a corporate financial crisis prediction model based on improved ABC-RNN+Bi-LSTM algorithm in the context of sustainable development
Source: PeerJ Comput Sci. 2023 Apr 26;9:e1287. doi: 10.7717/peerj-cs.1287 (PMC10280568; doi:10.7717/peerj-cs.1287)
Supplement: Supplemental Information 1 [file peerj-cs-09-1287-s001.zip › code/main.py]

from model.attention.MobileViTv2Attention import *
import torch
from torch import nn
from torch.nn import functional as F

if __name__ == '__main__':
    input=torch.randn(50,49,512)
    sa = MobileViTv2Attention(d_model=512)
    output=sa(input)
    print(output.shape)
 
